# Supplementary material for: Assembly of a phased diploid Candida albicans genome facilitates allele-specific measurements and provides a simple model for repeat and indel structure
Source: Genome Biol. 2013 Sep 11;14(9):R97. doi: 10.1186/gb-2013-14-9-r97 (PMC4054093; doi:10.1186/gb-2013-14-9-r97)
Supplement: Additional file 2 — Table listing characteristics of C. albicans ORFs, including coordinates in phased assembly, allele-specific expression levels, number of SNPs and indels in coding region, and number of indels in promoter. [file gb-2013-14-9-r97-S2.xlsx]

## Sheet: DATA
SEE "NOTES" worksheet for explanation of "-1" entries
A21_GFF_Index	ORF_Name	Chromosome	Coding_strand	Allele_A_Length	Allele_A_Coordinates	Allele_B_Length	Allele_B_Coordinates	Length_Diff.	Allele_A_Exp	Allele_B_Exp	#_of_ORF_SNPs	#_of_ORF_indels	Upstream_indels_50bp	Upstream_indels_100bp
1455	orf19.6115	1	W	339	4058-4397	339	4058-4397	0	-1	-1	0	0	0	0
3711	orf19.6114	1	C	312	4408-4720	312	4408-4720	0	-1	-1	0	0	0	0
2761	orf19.6113	1	C	312	8596-8908	312	8596-8908	0	-1	-1	0	0	0	0
1762	orf19.6112	1	W	768	10717-11485	768	10717-11485	0	-1	-1	0	0	0	0
3111	orf19.6110	1	C	348	11647-11995	348	11647-11995	0	-1	-1	0	0	0	0
4498	orf19.6109	1	W	1539	12162-13701	1539	12162-13701	0	-1	-1	0	0	0	0
589	orf19.6105	1	W	1089	13777-13816,13867-14917	1089	13777-13816,13867-14917	0	-1	-1	0	0	0	0
4753	orf19.6102	1	C	852	14909-15761	852	14909-15761	0	-1	-1	0	0	0	0
2048	orf19.6103	1	W	522	15594-16116	522	15594-16116	0	-1	-1	0	0	0	0
1457	orf19.6100	1	C	729	16599-17328	729	16599-17328	0	-1	-1	0	0	0	0
4768	orf19.6099	1	W	1623	17337-18960	1623	17337-18960	0	-1	-1	0	0	0	0
6164	orf19.6096	1	C	681	18947-19628	681	18947-19628	0	-1	-1	0	0	0	0
4429	orf19.6094	1	C	2100	19614-21714	2100	19614-21714	0	-1	-1	0	0	0	0
1802	orf19.6092	1	W	3057	22269-25326	3057	22269-25326	0	-1	-1	0	0	0	0
926	orf19.6091	1	C	1869	25380-27249	1869	25380-27249	0	-1	-1	0	0	0	0
49	orf19.6090	1	C	1203	28285-29488	1203	28285-29488	0	-1	-1	0	0	0	0
2690	orf19.6086	1	W	1740	29803-31543	1740	29803-31543	0	-1	-1	0	0	0	0
3305	orf19.6085	1	W	603	31841-32444	603	31841-32444	0	-1	-1	0	0	0	0
4206	orf19.6084	1	C	639	32679-33318	639	32679-33318	0	-1	-1	0	0	0	0
2438	orf19.6083	1	C	348	34098-34446	348	34098-34446	0	-1	-1	0	0	0	0
1594	orf19.6082	1	C	1155	34524-35679	1155	34524-35679	0	-1	-1	0	0	0	1
4599	orf19.6081	1	W	1635	37850-39485	1635	37851-39486	0	-1	-1	0	0	0	0
3707	orf19.6080	1	C	1287	40483-41770	1287	40484-41771	0	-1	-1	0	0	0	0
4676	orf19.6079	1	W	957	42604-43504	957	42605-43505	0	13	27	-1	0	0	0
262	orf19.6078.1	1	C	327	43481-43679	327	43482-43680	0	4	0	-1	0	0	0
841	orf19.6078	1	W	1962	43802-45764	1152	43803-44955	810	4	152	1	1	0	0
1422	orf19.6077	1	W	1557	46802-48359	1557	46805-48362	0	-1	-1	0	0	0	0
575	orf19.6076	1	W	786	48512-49298	786	48515-49301	0	-1	-1	0	0	0	0
2516	orf19.6075	1	C	549	49294-49843	549	49297-49846	0	-1	-1	0	0	0	0
4264	orf19.6074	1	W	747	49996-50743	747	49999-50746	0	-1	-1	0	0	0	0
4282	orf19.6073	1	C	876	50805-51681	876	50808-51684	0	-1	-1	0	0	0	0
3579	orf19.6072	1	W	141	53098-53239	1344	53101-54445	1203	-1	-1	0	1	0	0
6074	orf19.6071	1	C	2238	54835-57073	2238	54839-57077	0	-1	-1	0	0	0	0
5357	orf19.6070	1	W	3204	59347-62551	3204	59351-62555	0	-1	-1	0	0	0	0
4350	orf19.6068	1	W	1149	63200-64349	1149	63204-64353	0	-1	-1	0	0	0	0
3300	orf19.6066	1	C	1629	64694-66323	1629	64698-66327	0	-1	-1	0	0	0	0
767	orf19.6065	1	W	972	67841-68813	972	67845-68817	0	-1	-1	0	0	0	0
1608	orf19.6064	1	W	1677	69224-70901	1677	69228-70905	0	-1	-1	0	0	0	0
142	orf19.6063	1	W	1437	71066-71079,71156-72580	1437	71070-71083,71160-72584	0	-1	-1	0	0	0	0
1318	orf19.6062.3	1	C	351	72739-73090	351	72743-73094	0	-1	-1	-1	0	0	0
574	orf19.6062	1	W	321	73578-73899	321	73582-73903	0	-1	-1	0	0	0	0
5220	orf19.6061	1	C	1326	74054-75380	1326	74058-75384	0	-1	-1	0	0	0	0
5885	orf19.6060	1	C	2256	75571-77827	2256	75575-77831	0	-1	-1	0	0	0	0
3632	orf19.6059	1	C	360	78006-78366	360	78010-78370	0	-1	-1	0	0	0	0
2698	orf19.6058	1	C	1029	78639-79668	1029	78643-79672	0	-1	-1	0	0	0	0
4488	orf19.6057	1	W	930	80122-81052	930	80126-81056	0	-1	-1	0	0	0	0
3544	orf19.6056	1	W	669	81231-81900	669	81235-81904	0	-1	-1	0	0	0	0
6198	orf19.6055	1	C	2442	82115-84557	2442	82119-84561	0	-1	-1	0	0	0	0
5528	orf19.6054	1	C	2169	85078-87247	2169	85082-87251	0	-1	-1	0	0	0	0
821	orf19.6053	1	W	1911	87898-89809	1911	87902-89813	0	4	3	1	0	0	0
122	orf19.6052	1	W	1173	90097-91270	1173	90101-91274	0	-1	-1	0	0	0	0
1737	orf19.6049	1	C	2385	91308-93693	2385	91312-93697	0	2	8	2	0	0	0
4389	orf19.6048	1	W	930	93968-94898	930	93972-94902	0	-1	-1	0	0	0	0
1341	orf19.6047	1	W	1281	95212-96493	1281	95216-96497	0	-1	-1	0	0	0	0
679	orf19.6046	1	W	4608	96814-101422	4608	96818-101426	0	48	68	16	0	0	0
4777	orf19.6045	1	W	1773	101749-103522	1773	101753-103526	0	-1	-1	0	0	0	0
811	orf19.6044	1	W	942	103866-104808	942	103870-104812	0	-1	-1	0	0	0	0
4927	orf19.6043	1	W	1746	105177-106923	1746	105181-106927	0	-1	-1	0	0	0	0
1425	orf19.6041	1	C	3903	107123-111026	3903	107127-111030	0	181	170	3	0	0	0
559	orf19.6040	1	C	681	111569-112250	681	111573-112254	0	4	0	0	0	0	0
1224	orf19.6039	1	C	1014	112786-113800	1014	112790-113804	0	-1	-1	0	0	0	0
2046	orf19.6038	1	C	1752	114125-115877	1752	114129-115881	0	-1	-1	0	0	0	0
5525	orf19.6037	1	W	2124	117317-119441	2124	117321-119445	0	18	29	8	0	0	0
720	orf19.6036	1	W	3042	119765-122807	3042	119769-122811	0	16	11	2	0	0	0
4001	orf19.6035	1	W	366	123064-123430	366	123068-123434	0	36	50	0	0	0	0
4847	orf19.6034	1	C	1302	123867-125169	1302	123870-125172	0	-1	-1	-1	0	0	0
2054	orf19.6033	1	C	1830	126789-128619	1830	126791-128621	0	50	62	2	0	0	0
2674	orf19.6032	1	C	1422	129258-130680	1422	129260-130682	0	252	192	2	0	0	1
736	orf19.6031	1	C	2526	131411-133937	2526	131412-133938	0	150	109	7	0	0	1
1349	orf19.6030	1	W	660	134252-134912	663	134254-134917	3	162	134	5	1	0	1
4516	orf19.6029	1	C	783	135652-136435	783	135655-136438	0	80	175	4	0	0	0
5155	orf19.6028	1	C	2358	138572-140930	2358	138577-140935	0	5	10	9	0	0	0
5850	orf19.6027	1	W	1101	150605-151706	1101	150612-151713	0	71	65	9	0	0	0
1043	orf19.6026	1	C	654	154631-155285	654	154637-155291	0	550	560	3	0	0	0
723	orf19.6025	1	W	177	155441-155618	882	155446-156328	705	23	37	4	1	1	1
853	orf19.6024	1	W	1047	156640-157687	1047	156646-157693	0	-1	-1	0	0	0	0
3047	orf19.6023	1	W	1800	158722-160522	1800	158727-160527	0	26	26	11	0	0	0
3977	orf19.6022	1	C	1731	160939-162670	1728	160944-162672	3	115	116	9	1	0	0
4911	orf19.6021	1	W	747	167074-167821	747	167080-167827	0	9	21	3	0	0	0
5835	orf19.6020	1	W	1002	168530-169532	1002	168539-169541	0	21	22	3	0	0	0
4191	orf19.6018	1	W	2097	170155-172252	2097	170164-172261	0	177	263	21	0	0	0
320	orf19.6017	1	W	1626	174456-176082	1626	174467-176093	0	2	2	8	0	0	0
1033	orf19.6016	1	W	2151	176322-178473	2151	176333-178484	0	248	229	23	0	0	0
2338	orf19.6014	1	W	618	178687-179305	618	178699-179317	0	233	271	5	0	0	1
3005	orf19.6013	1	W	759	179820-179868,179943-180039,180126-180556,180642-180827	759	179832-179880,179955-180051,180138-180568,180654-180839	0	-1	-1	0	0	0	0
3541	orf19.6012	1	W	3837	181400-185237	3837	181412-185249	0	-1	-1	0	0	0	0
4314	orf19.6011	1	C	6	189162-189168	6	189174-189180	0	157	203	-1	0	0	0
2661	orf19.6010.1	1	W	375	190695-190748,190832-191154	375	190706-190759,190842-191164	0	7	12	0	0	0	0
4965	orf19.6010	1	C	1962	191441-193403	1962	191451-193413	0	-1	-1	0	0	0	0
1848	orf19.6009	1	C	3123	194673-197796	3123	194683-197806	0	-1	-1	0	0	0	0
4201	orf19.6008.3	1	W	459	198218-198282,198349-198744	459	198228-198292,198359-198754	0	-1	-1	0	0	0	0
3299	orf19.6008.4	1	W	270	198948-199218	270	198958-199228	0	-1	-1	0	0	0	0
4260	orf19.3288	1	C	2934	199313-202247	2934	199323-202257	0	-1	-1	0	0	0	0
3627	orf19.3289	1	C	1092	202529-203621	1092	202539-203631	0	2	0	0	0	0	1
597	orf19.3290	1	W	471	203942-204413	471	203953-204424	0	61	47	1	0	0	0
110	orf19.3291	1	W	1020	205262-206282	1020	205272-206292	0	545	677	2	0	0	0
3053	orf19.3292	1	W	444	206474-206918	444	206486-206930	0	230	211	2	0	0	1
4174	orf19.3293	1	C	939	206914-207853	939	206926-207865	0	168	212	5	0	0	0
2047	orf19.3294	1	W	456	208282-208738	456	208294-208750	0	2640	3081	3	0	0	0
2688	orf19.3295	1	C	1425	209075-210500	1425	209088-210513	0	59	56	10	0	0	0
1164	orf19.3296	1	W	1506	210869-212375	1506	210882-212388	0	-1	-1	0	0	0	0
2231	orf19.3297	1	C	309	212436-212745	309	212449-212758	0	-1	-1	0	0	0	0
6036	orf19.3298	1	W	6765	213632-220397	6765	213645-220410	0	13	18	6	0	0	0
5572	orf19.3300	1	C	1530	220536-222066	1530	220549-222079	0	37	19	1	0	0	0
1894	orf19.3301	1	W	2208	224664-226872	2208	224677-226885	0	30	35	2	0	0	0
4426	orf19.3302	1	C	2103	227674-229777	2103	227687-229790	0	-1	-1	0	0	0	0
1813	orf19.3303	1	C	2070	232862-234932	2070	232875-234945	0	12	8	1	0	0	0
799	orf19.3304	1	C	813	235074-235887	813	235087-235900	0	124	121	3	0	0	1
3196	orf19.3305	1	C	2217	236081-238298	2217	236095-238312	0	54	49	2	0	0	0
2920	orf19.3306	1	C	1824	239088-240912	1824	239101-240925	0	1	0	1	0	0	0
4527	orf19.3307	1	C	1392	241110-242502	1392	241123-242515	0	-1	-1	0	0	0	0
3445	orf19.3308	1	W	1923	242738-244661	1923	242751-244674	0	18	18	2	0	0	0
5928	orf19.3309	1	W	1248	245203-246451	1248	245217-246465	0	-1	-1	0	0	0	1
4823	orf19.3310	1	C	753	246658-247411	753	246672-247425	0	-1	-1	0	0	0	0
4153	orf19.3311	1	W	1050	248813-249863	1050	248827-249877	0	-1	-1	0	0	0	0
3246	orf19.3312	1	W	1875	250100-251975	1875	250114-251989	0	194	172	5	0	0	0
2766	orf19.3314	1	C	453	252033-252486	453	252047-252500	0	19	44	1	0	0	0
1924	orf19.3315	1	W	1284	253155-254439	1284	253169-254453	0	126	146	8	0	0	0
2693	orf19.3317	1	C	348	254615-254963	348	254629-254977	0	28	40	3	0	0	2
1931	orf19.3318	1	C	2274	255167-257441	2274	255181-257455	0	40	35	12	0	0	0
1271	orf19.3319	1	W	984	257918-258902	984	257932-258916	0	494	476	6	0	0	0
3492	orf19.3320	1	W	387	258989-259340	354	259003-259357	33	2	3	1	1	0	0
4390	orf19.3321	1	W	1527	259641-261168	1527	259658-261185	0	535	556	3	0	0	0
5297	orf19.3322	1	C	480	261353-261833	480	261370-261850	0	299	313	2	0	0	1
4784	orf19.3323	1	C	867	262211-263078	867	262229-263096	0	19	22	1	0	0	0
6185	orf19.3324	1	C	1194	263473-264667	1194	263491-264685	0	-1	-1	0	0	0	0
621	orf19.3325	1	C	1983	265477-267460	1983	265495-267478	0	273	259	4	0	0	0
4241	orf19.3325.3	1	C	240	269366-269606	240	269385-269625	0	7912	8062	-1	0	0	0
3869	orf19.3327	1	C	1656	270313-271969	1656	270333-271989	0	86	65	5	0	0	0
3353	orf19.3328	1	C	1824	272368-274192	1824	272388-274212	0	29	18	3	0	0	0
2459	orf19.3329	1	C	1476	275471-276947	1476	275491-276967	0	50	35	6	0	0	0
1107	orf19.3330	1	C	1041	278216-279257	1041	278236-279277	0	43	52	4	0	0	0
366	orf19.3330.3	1	C	399	280415-280814	399	280434-280833	0	0	0	2	0	0	0
1295	orf19.3331	1	W	1701	282431-284132	1701	282450-284151	0	139	149	4	0	0	0
2369	orf19.3332	1	W	2979	284633-287612	2979	284653-287632	0	48	32	14	0	0	1
844	orf19.3333	1	W	1296	288027-289323	1296	288047-289343	0	322	279	3	0	0	0
2089	orf19.3334	1	C	750	289693-290443	750	289713-290463	0	1838	1295	0	0	0	0
2592	orf19.3335	1	W	603	291841-292444	603	291859-292462	0	124	104	0	0	0	0
3082	orf19.3336	1	W	459	296040-296499	54	296062-296116	405	0	0	6	0	0	0
3696	orf19.3337	1	W	759	299608-300367	774	299631-300390	15	1	1	5	0	0	0
4816	orf19.3338	1	W	1383	300378-301761	1383	300401-301784	0	1	2	5	0	0	0
5373	orf19.3340	1	C	705	305301-306006	705	305328-306033	0	154	160	1	0	0	1
5729	orf19.3341	1	C	1869	306611-308480	1869	306637-308506	0	311	328	4	0	0	0
499	orf19.3342	1	W	1851	309115-310966	1851	309140-310991	0	89	107	12	0	0	0
431	orf19.3344	1	W	1560	311193-312753	1560	311218-312778	0	20	19	1	0	0	0
758	orf19.3345	1	W	4638	313154-317792	4638	313180-317818	0	338	363	35	0	0	0
1712	orf19.3347	1	C	522	317943-318465	522	317969-318491	0	136	145	2	0	0	1
2536	orf19.3348	1	W	531	318922-319453	531	318947-319478	0	1112	1235	4	0	0	0
4601	orf19.3349	1	C	3705	319658-323363	3705	319684-323389	0	418	440	8	0	0	0
1220	orf19.3350	1	W	882	323643-324525	882	323669-324551	0	843	821	3	0	0	0
944	orf19.3351	1	C	42	325691-325733	42	325718-325760	0	13	9	-1	0	0	0
287	orf19.3352	1	C	999	326421-327420	999	326447-327446	0	57	45	7	0	0	0
2608	orf19.3353	1	W	684	331347-332031	684	331375-332059	0	246	189	2	0	0	0
1548	orf19.3354	1	W	789	332714-332728,333296-334071	789	332741-332755,333324-334099	0	27	23	0	0	0	0
4047	orf19.3355	1	W	1383	334636-336019	1383	334664-336047	0	194	173	6	0	0	0
3738	orf19.3356	1	C	4797	336693-341490	4797	336719-341516	0	207	243	46	0	0	0
5951	orf19.3357	1	C	513	341921-342434	513	341946-342459	0	1301	1224	4	0	0	0
5089	orf19.3358	1	C	972	342923-343895	972	342948-343920	0	733	417	1	0	0	0
5006	orf19.3359	1	W	129	345555-345684	3198	345578-348776	3069	619	594	22	1	0	0
2576	orf19.3360	1	W	2004	351091-353095	2004	351116-353120	0	196	199	13	0	0	0
4914	orf19.4551	1	W	2388	357072-359460	2388	357095-359483	0	1	2	17	0	0	0
1901	orf19.4550	1	W	1902	361022-362924	1902	361045-362947	0	134	203	21	0	0	0
3751	orf19.4549	1	W	2136	364165-366301	2136	364188-366324	0	27	44	8	0	0	0
4472	orf19.4548	1	W	1131	366723-367854	1131	366746-367877	0	98	81	16	0	0	0
1676	orf19.4546	1	C	1875	367926-369801	1875	367949-369824	0	80	75	12	0	0	0
2671	orf19.4545	1	W	3060	372218-372260,372416-375434	3060	372241-372283,372438-375456	0	168	122	12	0	0	0
333	orf19.4544	1	W	720	375828-376548	720	375850-376570	0	81	73	1	0	0	0
1313	orf19.4543	1	C	1530	376638-378168	1530	376660-378190	0	-1	-1	0	0	0	0
5184	orf19.4542	1	C	1188	378456-379644	1188	378478-379666	0	51	61	2	0	0	0
5571	orf19.4540	1	C	573	380205-380778	573	380223-380796	0	114	91	2	0	0	0
5985	orf19.4539	1	C	555	381531-382086	555	381548-382103	0	5	6	2	0	0	0
5086	orf19.4538	1	C	831	382753-383584	831	382769-383600	0	131	122	5	0	0	0
5040	orf19.4537	1	W	918	383746-384664	918	383762-384680	0	506	501	5	0	0	0
1028	orf19.4536	1	C	1491	384783-386274	1491	384799-386290	0	781	698	4	0	0	0
578	orf19.4535	1	C	2328	386590-388918	2328	386606-388934	0	59	69	18	0	1	2
2510	orf19.4534	1	C	1530	389264-390794	1530	389278-390808	0	212	231	11	0	0	0
2200	orf19.4533	1	C	1518	391240-392758	1518	391254-392772	0	191	182	15	0	0	0
4261	orf19.4532	1	W	1065	393289-394354	1065	393303-394368	0	800	811	14	0	0	0
4194	orf19.4531	1	W	3825	395580-399405	3825	395593-399418	0	95	105	17	0	0	0
5012	orf19.4530.1	1	W	1101	400584-400613,400899-401971	1101	400599-400628,400914-401986	0	5	8	2	0	0	0
5016	orf19.4529	1	C	507	402256-402763	507	402271-402778	0	5	3	0	0	0	0
5737	orf19.4528	1	C	546	403137-403683	546	403152-403698	0	-1	-1	0	0	0	0
3073	orf19.4527	1	W	1638	406666-408304	1638	406681-408319	0	80	16	6	0	0	0
3978	orf19.4526	1	W	1029	411333-412362	1029	411348-412377	0	1	1	2	0	0	0
4574	orf19.4525	1	W	1002	412810-413812	1005	412828-413833	3	87	89	7	1	0	0
1525	orf19.4524	1	C	6	416124-416130	6	416145-416151	0	73	83	-1	0	0	0
2812	orf19.4523	1	W	624	416445-417069	624	416467-417091	0	38	53	6	0	0	1
581	orf19.4522	1	C	444	417071-417515	444	417093-417537	0	27	6	3	0	0	0
3607	orf19.3661	1	C	2475	418012-420487	2475	418034-420509	0	118	167	22	0	0	0
5380	orf19.3663	1	C	2583	421257-423840	2583	421282-423865	0	165	134	12	0	0	0
4830	orf19.3663.1	1	W	267	425978-426006,426370-426609	267	426003-426031,426395-426634	0	4	2	0	0	0	0
4258	orf19.3664	1	W	996	427836-428832	996	427860-428856	0	25	30	6	0	0	0
3583	orf19.3665	1	W	1140	429364-430504	1140	429387-430527	0	111	90	10	0	0	0
486	orf19.3666	1	C	1488	430500-431988	1488	430523-432011	0	46	59	10	0	0	0
1728	orf19.3667	1	W	1617	432218-433835	1617	432239-433856	0	59	41	13	0	0	1
1081	orf19.3668	1	C	1638	434405-436043	1638	434426-436064	0	3	5	3	0	0	0
50	orf19.3669	1	C	1788	442441-444229	1788	442463-444251	0	-1	-1	0	0	0	0
3786	orf19.3670	1	C	1548	449246-450794	1548	449268-450816	0	45	57	1	0	0	0
4568	orf19.3671	1	C	345	451273-451618	345	451295-451640	0	1	6	3	0	0	0
5934	orf19.3672	1	W	2028	452157-454185	2028	452177-454205	0	361	234	3	0	0	0
641	orf19.3673	1	W	507	454389-454896	507	454409-454916	0	-1	-1	0	0	0	0
1054	orf19.3674	1	C	963	454854-455817	963	454874-455837	0	-1	-1	0	0	0	0
1842	orf19.3675	1	W	1161	456744-457905	1161	456764-457925	0	480	410	5	0	0	0
3179	orf19.3676	1	W	939	458359-459298	939	458379-459318	0	-1	-1	0	0	0	0
4058	orf19.3677	1	C	837	459287-460124	837	459307-460144	0	15	11	1	0	0	0
4571	orf19.3678	1	W	1713	461063-462776	1716	461083-462799	3	137	121	12	1	0	0
5524	orf19.3679	1	C	1011	462842-463853	1011	462865-463876	0	59	35	2	0	0	0
5675	orf19.3680	1	W	2013	465630-467643	2013	465647-467660	0	139	155	10	0	0	0
5035	orf19.3681	1	W	2628	469109-471737	2628	469129-471757	0	-1	-1	0	0	0	0
4215	orf19.3682	1	W	726	474912-475638	726	474941-475667	0	31	35	1	0	0	0
3125	orf19.3683	1	C	1140	475889-477029	1140	475918-477058	0	288	253	2	0	0	0
5212	orf19.3684	1	C	879	477298-478177	879	477324-478203	0	3	4	4	0	0	0
4969	orf19.3685	1	C	2943	478619-481562	2943	478645-481588	0	63	69	12	0	0	0
665	orf19.3686	1	C	84	483499-483583	183	483430-483613	99	261	185	-1	3	0	0
2653	orf19.3687	1	W	366	483690-484056	99	483720-483819	267	121	7	1	0	0	0
1668	orf19.3688	1	C	366	484166-484532	366	484196-484562	0	31	29	2	0	1	2
4514	orf19.3689	1	C	1632	484838-486470	1632	484866-486498	0	132	145	4	0	1	1
2125	orf19.3690.2	1	C	99	487608-487707	99	487632-487731	0	1	13	-1	0	0	0
2875	orf19.3691	1	W	807	489324-490131	807	489352-490159	0	-1	-1	0	0	0	0
1268	orf19.3693	1	C	1926	490244-492170	1926	490272-492198	0	1	4	10	0	0	0
4992	orf19.3694	1	C	3630	492580-496210	3633	492608-496241	3	10	21	6	1	0	0
52	orf19.2925	1	C	603	498343-498946	603	498375-498978	0	19	20	2	0	0	0
3906	orf19.2926	1	W	2493	499209-501702	2493	499242-501735	0	48	28	12	0	0	0
4848	orf19.2927	1	C	1335	502042-503377	1338	502077-503415	3	44	24	2	1	0	1
2733	orf19.2928	1	C	1074	504143-505217	1074	504179-505253	0	48	83	4	0	0	0
3489	orf19.2929	1	C	5694	505961-511655	5694	505998-511692	0	379	482	16	0	0	0
4580	orf19.2930	1	C	1947	515586-517533	1947	515621-517568	0	251	204	4	0	0	1
5104	orf19.2933	1	C	1002	518175-519177	1002	518208-519210	0	46	53	4	0	0	1
310	orf19.2934	1	C	531	520063-520594	531	520096-520627	0	553	482	6	0	0	0
5990	orf19.2935	1	W	663	521295-521958	663	521328-521991	0	7749	7498	3	0	0	0
1885	orf19.2936	1	W	471	522622-523093	471	522655-523126	0	6	3	1	0	0	0
848	orf19.2937	1	W	759	523983-524742	759	524018-524777	0	-1	-1	0	0	0	0
2268	orf19.2938	1	C	2022	524848-526870	2022	524883-526905	0	4	6	1	0	0	0
1674	orf19.2939	1	W	627	527107-527734	627	527142-527769	0	-1	-1	0	0	0	0
4023	orf19.2940	1	W	732	528036-528768	732	528071-528803	0	-1	-1	0	0	0	0
3096	orf19.2941	1	W	1737	530179-531916	1737	530214-531951	0	-1	-1	0	0	0	0
2176	orf19.2942	1	C	1761	532410-534171	1761	532445-534206	0	-1	-1	0	0	0	0
2544	orf19.2943.5	1	W	300	536935-537235	300	536974-537274	0	2	0	0	0	0	0
2678	orf19.2945	1	C	1695	537392-539087	1695	537431-539126	0	-1	-1	0	0	0	0
4699	orf19.2946	1	W	1512	540008-541520	1512	540047-541559	0	4	6	12	0	0	0
1012	orf19.2947	1	C	879	541729-542608	879	541768-542647	0	80	112	3	0	0	0
5890	orf19.2948	1	W	750	544063-544813	750	544100-544850	0	166	105	12	0	1	2
5240	orf19.2949	1	W	4374	545029-549403	4374	545066-549440	0	82	68	19	0	0	0
5844	orf19.2951	1	C	1080	549501-550581	1080	549537-550617	0	224	201	1	0	0	0
3521	orf19.2952	1	C	1440	550944-552384	1440	550980-552420	0	60	49	5	0	0	0
4421	orf19.2953	1	C	516	552865-553381	516	552901-553417	0	489	375	2	0	0	0
1660	orf19.2954	1	W	603	553765-554368	603	553799-554402	0	1099	733	2	0	1	2
309	orf19.2956	1	C	828	554584-555412	828	554616-555444	0	32	26	1	0	0	0
962	orf19.2957	1	C	2427	555682-558109	2427	555714-558141	0	1	0	10	0	0	0
1576	orf19.2958	1	C	2529	558928-561457	2529	558963-561492	0	3	2	2	0	0	0
2408	orf19.2959	1	C	303	562364-562667	303	562401-562704	0	-1	-1	0	0	0	0
1095	orf19.2959.1	1	C	174	564262-564436	174	564299-564473	0	67	107	1	0	0	0
1738	orf19.2960	1	W	1491	565690-567181	1491	565727-567218	0	94	94	1	0	0	0
3844	orf19.2961	1	W	1194	567449-568643	1194	567486-568680	0	27	19	1	0	0	0
4551	orf19.2962	1	W	888	574227-575115	888	574262-575150	0	-1	-1	0	0	0	0
3668	orf19.2963	1	C	921	575485-576406	921	575520-576441	0	2	13	3	0	0	0
5235	orf19.2964	1	C	2388	576665-579053	2388	576700-579088	0	148	107	3	0	0	0
1207	orf19.2965	1	W	1053	579757-580810	1053	579792-580845	0	-1	-1	0	0	0	0
6060	orf19.2965.1	1	W	192	581219-581361,581466-581516	192	581254-581396,581501-581551	0	178	181	0	0	0	0
391	orf19.2966	1	W	759	581851-582610	759	581886-582645	0	4	40	0	0	0	0
2541	orf19.2967	1	W	1053	582906-583959	1053	582941-583994	0	260	315	1	0	0	0
3610	orf19.2968	1	W	603	584339-584942	603	584374-584977	0	7	2	5	0	0	0
6050	orf19.2969	1	W	2559	585921-588480	2559	585956-588515	0	181	157	14	0	0	0
5935	orf19.2970	1	W	4215	588909-593124	4215	588942-593157	0	475	461	31	0	0	0
3313	orf19.2971	1	W	1770	593704-595474	1770	593737-595507	0	129	126	8	0	0	0
1309	orf19.2972	1	W	1716	598025-599741	1716	598057-599773	0	166	209	7	0	0	0
5372	orf19.2973	1	W	2040	600690-602730	2040	600724-602764	0	68	68	5	0	0	0
6	orf19.2974	1	C	603	603137-603740	603	603171-603774	0	-1	-1	0	0	0	0
867	orf19.2975	1	W	867	604683-605550	867	604717-605584	0	36	26	1	0	0	0
2629	orf19.2977	1	C	759	605732-606491	759	605766-606525	0	949	1354	5	0	0	0
21	orf19.2978	1	C	375	607156-607531	375	607192-607567	0	-1	-1	0	0	0	0
5508	orf19.2980	1	C	2178	607814-609992	2178	607851-610029	0	130	93	12	0	0	1
1030	orf19.2982	1	C	1431	610212-611643	1431	610249-611680	0	23	16	4	0	0	0
1544	orf19.2983	1	W	1113	611941-613054	1113	611978-613091	0	228	222	9	0	0	0
1826	orf19.2984	1	C	1368	613113-614481	1368	613150-614518	0	67	114	8	0	0	1
2448	orf19.2985	1	C	519	614708-615227	519	614745-615264	0	57	59	2	0	0	0
3564	orf19.2986	1	W	378	615474-615852	378	615511-615889	0	5	1	0	0	0	0
4287	orf19.2987	1	C	1788	615946-617734	1788	615983-617771	0	36	33	3	0	0	1
2291	orf19.2988	1	W	1266	618386-619652	1266	618421-619687	0	54	61	1	0	0	1
1752	orf19.2989	1	W	1029	620110-621139	1029	620145-621174	0	51	66	3	0	1	1
5232	orf19.2990	1	C	1317	622229-623546	1317	622261-623578	0	4	6	1	0	0	1
4168	orf19.2991	1	W	1761	628053-629814	1761	628086-629847	0	6	18	5	0	0	0
3045	orf19.2992	1	W	321	630200-630521	321	630232-630553	0	-1	-1	0	0	0	0
1691	orf19.2994	1	C	609	631021-631630	609	631053-631662	0	-1	-1	0	0	0	0
3940	orf19.2994.1	1	W	429	632090-632111,632438-632846	429	632122-632143,632470-632878	0	1393	1054	0	0	0	0
2134	orf19.2995	1	W	552	633773-634325	759	633805-634564	207	100	68	8	0	0	0
1488	orf19.2996	1	W	3156	635111-638267	3156	635146-638302	0	84	56	7	0	0	0
4602	orf19.2998	1	C	630	638344-638974	630	638379-639009	0	380	240	4	0	0	0
1874	orf19.3000	1	C	2418	639150-641568	2418	639185-641603	0	62	61	8	0	0	1
3996	orf19.3001	1	C	84	642453-642537	84	642489-642573	0	0	0	-1	0	0	0
3593	orf19.3002	1	W	771	643233-644004	771	643269-644040	0	4094	6989	2	0	0	0
5818	orf19.3003	1	W	4254	645111-645126,645319-649558	4254	645148-645163,645356-649595	0	250	251	12	0	0	0
1449	orf19.3003.1	1	W	531	650071-650083,650445-650964	531	650109-650121,650483-651002	0	1141	1195	1	0	0	0
3880	orf19.3004	1	W	1233	651909-653142	1233	651947-653180	0	141	131	6	0	0	0
5229	orf19.3006	1	C	1755	653454-655209	1755	653492-655247	0	520	540	12	0	0	0
4994	orf19.3007	1	W	477	655805-656282	477	655843-656320	0	31	14	2	0	0	0
3917	orf19.3007.2	1	C	630	656453-657083	630	656491-657121	0	47	49	-1	0	0	0
1150	orf19.3008	1	C	972	657579-658551	972	657617-658589	0	241	285	5	0	0	0
474	orf19.3009	1	C	1968	658811-660779	1968	658849-660817	0	10	6	11	0	0	0
2667	orf19.3010	1	W	864	660936-661800	864	660974-661838	0	43	30	6	0	0	0
3611	orf19.3010.1	1	C	12	663383-663395	12	663421-663433	0	416	239	-1	0	0	0
4117	orf19.3012	1	C	3198	668770-671968	3198	668813-672011	0	38	46	10	0	0	0
3426	orf19.3013	1	C	6	673637-673643	6	673682-673688	0	107	85	-1	0	0	0
1198	orf19.3014	1	C	795	675081-675876	795	675126-675921	0	76	62	0	0	0	0
525	orf19.3015	1	C	1695	677403-679098	1695	677448-679143	0	21	11	0	0	0	0
2861	orf19.3016	1	W	426	679792-680218	426	679837-680263	0	40	51	1	0	0	0
3132	orf19.3018	1	C	1221	680249-681470	1221	680294-681515	0	40	51	0	0	0	0
2864	orf19.3019	1	W	2037	681651-683688	2037	681696-683733	0	5	5	2	0	0	0
3012	orf19.3021	1	W	1131	683908-683935,684009-685113	1131	683953-683980,684054-685158	0	-1	-1	0	0	0	0
5517	orf19.3022	1	W	933	685419-686352	933	685464-686397	0	114	66	1	0	0	0
4754	orf19.3023	1	W	1884	686635-688519	1884	686680-688564	0	6	9	2	0	0	0
1965	orf19.3026	1	C	1404	688624-690028	1404	688669-690073	0	111	138	3	0	0	0
4408	orf19.3027	1	W	1137	690487-691624	1137	690532-691669	0	15	14	1	0	0	0
652	orf19.3029	1	C	1509	691828-693337	1509	691873-693382	0	-1	-1	0	0	0	0
5947	orf19.3030	1	C	1590	694150-695740	1590	694194-695784	0	24	26	4	0	0	0
5127	orf19.3031	1	C	882	696026-696908	882	696070-696952	0	85	77	2	0	0	1
2334	orf19.3034	1	C	1869	697537-699406	1869	697582-699451	0	62	53	1	0	0	0
1724	orf19.3035	1	W	4233	701723-705956	4233	701768-706001	0	152	161	4	0	0	0
1148	orf19.3037	1	W	1890	706495-708385	1890	706541-708431	0	1392	1260	3	0	0	0
5021	orf19.3038	1	W	2667	709468-712135	2667	709513-712180	0	235	187	2	0	0	0
4748	orf19.3040	1	W	1278	712974-714252	1278	713019-714297	0	471	487	5	0	0	0
4092	orf19.3041	1	W	1950	715548-717498	1950	715593-717543	0	164	169	6	0	0	0
292	orf19.3042	1	W	825	717693-718518	825	717738-718563	0	76	82	9	0	0	0
6002	orf19.3043	1	W	1056	719620-720676	1056	719666-720722	0	27	59	4	0	0	1
2414	orf19.3045	1	C	1437	721122-722559	1437	721168-722605	0	73	50	2	0	0	0
3916	orf19.3047	1	C	3630	723121-726751	3630	723167-726797	0	112	200	7	0	0	0
5761	orf19.3048	1	C	2973	727121-730094	2973	727168-730141	0	50	45	17	0	0	0
4841	orf19.3049	1	C	1410	731036-732446	1410	731084-732494	0	1	0	1	0	0	0
5497	orf19.3050	1	C	2877	732775-735652	2877	732822-735699	0	173	162	9	0	0	0
5001	orf19.3051	1	W	882	736798-737680	882	736844-737726	0	189	198	5	0	0	0
3650	orf19.3052	1	W	624	738236-738860	624	738282-738906	0	289	386	2	0	0	0
3129	orf19.3053	1	C	546	739142-739688	546	739188-739734	0	926	934	6	0	0	0
1928	orf19.3054	1	W	1446	740595-742041	1446	740642-742088	0	631	614	6	0	0	0
1431	orf19.3055	1	W	1698	742227-742301,742368-743992	1698	742273-742347,742414-744038	0	57	53	1	0	0	0
5719	orf19.3057	1	C	411	744058-744466	408	744104-744512	3	49	37	0	0	0	0
4654	orf19.3058	1	C	1443	744898-746341	1443	744943-746386	0	123	147	3	0	0	0
4192	orf19.3059	1	C	1035	746727-747762	1035	746771-747806	0	363	490	3	0	0	0
1610	orf19.3059.1	1	W	99	749102-749201	99	749147-749246	0	-1	-1	0	0	0	0
690	orf19.3060	1	W	828	749590-750418	828	749635-750463	0	-1	-1	0	0	0	0
1489	orf19.3061	1	C	552	750540-751092	552	750585-751137	0	-1	-1	0	0	0	0
1624	orf19.3061.1	1	C	63	751593-751656	63	751638-751701	0	437	44	-1	0	0	0
2488	orf19.3062	1	W	3540	752782-756322	3540	752832-756372	0	165	168	27	0	0	0
2827	orf19.3063	1	C	714	756368-757082	714	756418-757132	0	-1	-1	0	0	0	0
3280	orf19.3064	1	C	507	757296-757803	507	757346-757853	0	208	166	1	0	0	1
635	orf19.3064.1	1	W	240	758291-758531	240	758342-758582	0	21	26	1	0	0	0
4218	orf19.3065	1	C	1086	758560-759646	1086	758611-759697	0	178	147	6	0	0	0
5326	orf19.3066	1	W	3438	761423-764861	3441	761472-764913	3	128	179	20	1	0	0
6155	orf19.71	1	W	1053	765472-766525	1053	765526-766579	0	158	86	8	0	0	0
459	orf19.1133	1	C	3864	767074-770938	3864	767129-770993	0	53	65	10	0	0	0
1920	orf19.1037	1	C	1773	774006-775779	1773	774060-775833	0	126	133	9	0	0	0
5233	orf19.1036	1	C	1848	776737-778585	1848	776790-778638	0	104	118	5	0	0	0
6079	orf19.1035	1	W	2844	781119-783963	2844	781167-784011	0	58	74	17	0	0	0
3822	orf19.1034	1	W	552	784468-785020	552	784517-785069	0	443	482	8	0	0	0
4730	orf19.1033	1	C	1788	785094-786882	1788	785145-786933	0	179	135	6	0	0	0
1555	orf19.1032	1	W	1737	788303-788315,788425-790150	1737	788354-788366,788476-790201	0	65	62	16	0	0	0
2422	orf19.1031	1	C	3222	790371-793593	3222	790421-793643	0	716	500	19	0	0	0
220	orf19.1030	1	C	1281	795550-796831	1281	795602-796883	0	881	1168	4	0	0	1
6028	orf19.1029	1	W	933	797164-798097	933	797217-798150	0	72	135	10	0	0	1
2567	orf19.1028	1	C	1179	798188-799367	1179	798241-799420	0	33	24	7	0	0	0
4317	orf19.1027	1	W	1110	801734-802844	1110	801791-802901	0	102	120	9	0	0	0
786	orf19.1026	1	C	993	803009-804002	993	803066-804059	0	471	468	12	0	0	0
2942	orf19.1026.1	1	W	270	804205-804475	270	804262-804532	0	103	101	1	0	0	0
6187	orf19.4457	1	C	4968	806473-811441	4968	806529-811497	0	59	56	20	0	1	1
3925	orf19.4459	1	C	1692	813876-815568	1692	813940-815632	0	271	215	17	0	0	0
4003	orf19.4461	1	C	75	821195-821270	363	820973-821336	288	0	0	8	2	0	0
6017	orf19.4463	1	W	1071	823548-824619	1071	823616-824687	0	1	0	14	0	0	0
2226	orf19.4464	1	W	516	825313-825829	516	825377-825893	0	13	16	2	0	0	1
1196	orf19.4465	1	C	2052	825924-827976	2052	825988-828040	0	66	81	8	0	0	0
4084	orf19.4466	1	C	1545	828501-830046	1545	828565-830110	0	11	19	6	0	0	0
3384	orf19.4467	1	W	1509	830278-831787	1509	830342-831851	0	178	115	7	0	0	0
5482	orf19.4468	1	W	66	832116-832182	510	832181-832691	444	1019	1320	1	2	0	1
3671	orf19.4470	1	C	540	833234-833774	540	833297-833837	0	8	3	1	0	0	0
4684	orf19.4471	1	C	2610	834236-836846	2607	834299-836906	3	36	15	12	1	0	0
4224	orf19.4472	1	W	318	837451-837769	318	837509-837827	0	1	2	-1	0	0	0
3423	orf19.4473	1	W	528	838238-838766	528	838296-838824	0	91	80	3	0	0	0
2475	orf19.4474	1	W	927	839285-840212	927	839342-840269	0	65	72	2	0	0	1
2002	orf19.4475	1	C	1443	840366-841809	1443	840423-841866	0	77	30	3	0	0	1
1461	orf19.4476	1	C	1035	842775-843810	1035	842830-843865	0	13	12	12	0	0	0
604	orf19.4477	1	C	1014	844777-845791	1014	844832-845846	0	59	110	8	0	1	1
5762	orf19.4478	1	W	2097	846656-848753	2097	846708-848805	0	187	249	23	0	0	1
4898	orf19.4479	1	C	2163	848815-850978	2163	848867-851030	0	386	397	13	0	0	0
3319	orf19.4481	1	C	432	851803-852235	432	851856-852288	0	-1	-1	0	0	0	0
1163	orf19.4482	1	W	1767	853950-855717	372	854003-854375	1395	25	6	6	0	0	0
3051	orf19.1039	1	C	1104	855864-856968	1104	855917-857021	0	20	25	-1	0	0	0
3010	orf19.1040	1	W	645	857258-857903	645	857312-857957	0	48	46	5	0	1	1
4740	orf19.1041	1	C	1488	857913-859401	1485	857967-859452	3	81	57	3	1	0	0
775	orf19.1042	1	C	849	859628-860477	849	859679-860528	0	1109	1234	3	0	0	0
4006	orf19.1043	1	W	918	862041-862959	918	862094-863012	0	13	25	4	0	0	0
724	orf19.1045	1	C	1062	863020-864082	1062	863073-864135	0	-1	-1	0	0	0	0
5052	orf19.1047	1	W	2550	864129-866679	2550	864182-866732	0	35	50	2	0	0	0
1223	orf19.1048	1	W	1035	867387-868422	1035	867439-868474	0	15	3	5	0	1	1
5633	orf19.1049	1	C	585	868510-869095	585	868562-869147	0	-1	-1	0	0	1	1
3274	orf19.1050	1	C	903	869430-870333	900	869483-870383	3	23	23	3	1	0	0
3909	orf19.1051	1	C	396	870678-871074	396	870728-871124	0	11	9	0	0	0	0
2034	orf19.1052	1	W	393	871938-872331	393	871990-872383	0	77	95	0	0	0	0
2706	orf19.1053	1	C	1173	872599-873772	1173	872651-873824	0	36	66	2	0	0	2
721	orf19.1054	1	C	810	874589-875399	810	874638-875448	0	106	140	6	0	0	0
1381	orf19.1055	1	C	42	877634-877676	42	877681-877723	0	392	278	-1	0	0	1
3165	orf19.1057	1	C	570	878749-879319	570	878791-879361	0	72	50	1	0	0	0
3864	orf19.1058	1	W	834	879643-880110,880257-880624	834	879685-880152,880299-880666	0	188	190	2	0	0	0
1846	orf19.1059	1	C	318	880947-881265	318	880986-881304	0	540	554	1	0	0	0
4412	orf19.1060	1	C	510	881375-881885	90	881834-881924	420	1	0	2	0	0	0
2312	orf19.1061	1	W	411	882172-882583	411	882212-882623	0	160	114	0	0	0	0
2565	orf19.1062	1	C	1236	882926-884162	1236	882968-884204	0	0	2	5	0	0	0
161	orf19.1063	1	C	1185	884557-885742	1185	884599-885784	0	22	10	1	0	0	0
1237	orf19.1064	1	C	3	888044-888047	3	888085-888088	0	2516	2294	-1	0	0	0
5060	orf19.1065	1	C	1938	890380-892318	1938	890424-892362	0	4136	3022	9	0	0	0
4013	orf19.1066	1	C	765	892917-893682	765	892961-893726	0	25	36	10	0	1	1
3317	orf19.1067	1	W	786	895099-895885	786	895142-895928	0	-1	-1	0	0	0	0
4563	orf19.1069	1	W	1611	897949-899560	1611	897988-899599	0	140	242	6	0	0	2
2374	orf19.1070	1	C	954	899999-900953	951	900037-900988	3	87	129	13	1	0	0
2847	orf19.5203	1	C	2370	901567-903937	2370	901600-903970	0	38	57	33	0	0	0
1228	orf19.5201.1	1	C	252	905281-905533	252	905314-905566	0	728	573	0	0	0	0
1518	orf19.5201	1	C	603	905965-906568	603	905999-906602	0	1102	1048	4	0	0	0
763	orf19.5200	1	W	945	907139-908084	945	907175-908120	0	53	78	2	0	0	0
1675	orf19.5198	1	C	2226	908577-910803	2226	908614-910840	0	377	535	8	0	0	0
2264	orf19.5197	1	C	78	913643-913721	78	913680-913758	0	1828	1783	-1	0	0	0
1611	orf19.5196	1	C	534	914546-915080	534	914583-915117	0	-1	-1	0	0	0	0
4391	orf19.5195	1	C	840	915272-916112	840	915309-916149	0	-1	-1	0	0	0	0
3306	orf19.6833.2	1	W	369	916808-917177	369	916845-917214	0	310	192	9	0	0	0
2562	orf19.5194.1	1	C	33	917136-917169	33	917173-917206	0	310	196	-1	0	0	0
1085	orf19.6837	1	C	33	918190-918223	33	918227-918260	0	5	753	-1	0	0	0
256	orf19.6838	1	C	810	918752-919562	810	918789-919599	0	-1	-1	0	0	0	0
2141	orf19.6840	1	C	522	920174-920696	522	920211-920733	0	7	21	2	0	0	0
3209	orf19.6842	1	C	4194	921722-925916	4194	921761-925955	0	39	59	9	0	0	0
5755	orf19.6843	1	W	1122	926882-928004	1122	926923-928045	0	136	133	1	0	0	1
4867	orf19.6844	1	W	1653	929098-930751	1653	929139-930792	0	1	0	3	0	0	0
4889	orf19.6845	1	W	1440	931190-932630	1440	931231-932671	0	47	56	7	0	0	0
857	orf19.6846	1	C	15	933725-933740	15	933767-933782	0	178	108	-1	0	0	0
1306	orf19.6847	1	C	1560	934154-935714	1560	934196-935756	0	6	8	1	0	0	0
738	orf19.6848	1	C	2841	936085-938926	2841	936125-938966	0	5	2	1	0	0	1
2197	orf19.6849	1	W	303	939172-939475	303	939213-939516	0	4	2	0	0	0	0
3206	orf19.6850	1	W	1734	940020-941754	1734	940061-941795	0	27	21	6	0	0	0
4812	orf19.6851	1	C	1398	941953-943351	1398	941994-943392	0	15	11	5	0	0	1
5490	orf19.6852	1	C	828	943647-944475	828	943687-944515	0	4	9	1	0	0	0
6191	orf19.6852.1	1	W	189	946258-946447	189	946298-946487	0	573	390	1	0	0	0
693	orf19.6853	1	C	1038	947544-948582	1038	947585-948623	0	1195	1258	16	0	0	0
1293	orf19.6854	1	W	1641	949336-949411,949699-949842,950056-951479	1641	949377-949452,949740-949883,950097-951520	0	2024	2254	6	0	0	0
200	orf19.6855	1	W	1731	952327-954058	1731	952372-954103	0	223	229	11	0	0	1
1105	orf19.783	1	C	3492	954203-957695	3492	954248-957740	0	89	83	16	0	0	0
237	orf19.782	1	W	1962	958792-960754	1962	958837-960799	0	96	94	7	0	0	0
3680	orf19.781	1	W	2178	961937-964115	2178	961981-964159	0	0	2	13	0	0	0
4612	orf19.780	1	W	5442	965173-970615	5442	965217-970659	0	15	40	18	0	0	1
4827	orf19.779	1	W	1242	970924-972166	1242	970968-972210	0	85	70	5	0	0	0
3943	orf19.778	1	W	927	973487-974414	927	973532-974459	0	678	627	3	0	0	0
4829	orf19.776	1	C	1908	974972-976880	1908	975016-976924	0	0	1	23	0	0	0
4076	orf19.775	1	C	2736	977206-979942	2733	977250-979983	3	104	115	30	1	0	0
2658	orf19.773	1	C	588	980599-981187	588	980640-981228	0	84	59	2	0	0	1
2961	orf19.772.1	1	W	222	982177-982399	222	982217-982439	0	140	155	2	0	0	0
2639	orf19.772	1	C	1287	982552-983839	1287	982592-983879	0	533	499	6	0	0	0
2018	orf19.771	1	W	1047	984736-985783	1047	984774-985821	0	103	129	13	0	1	1
4478	orf19.769	1	W	1185	986270-987455	1185	986309-987494	0	115	109	25	0	0	0
2199	orf19.768	1	C	2964	987532-990496	2964	987571-990535	0	148	183	17	0	0	0
2672	orf19.767	1	C	1161	991629-992790	1161	991666-992827	0	78	101	1	0	0	0
588	orf19.764	1	C	2658	994384-997042	2658	994417-997075	0	99	87	9	0	0	0
860	orf19.763	1	W	675	997304-997979	675	997337-998012	0	51	44	1	0	0	0
819	orf19.762	1	C	2112	998125-1000237	2112	998158-1000270	0	0	1	5	0	0	0
1831	orf19.761	1	W	2127	1001624-1003751	2127	1001655-1003782	0	112	115	13	0	0	0
2469	orf19.760	1	C	372	1003921-1004293	372	1003952-1004324	0	0	1	1	0	0	1
382	orf19.759	1	W	2811	1004476-1007287	2811	1004510-1007321	0	889	959	22	0	0	1
65	orf19.758	1	C	372	1007451-1007823	372	1007485-1007857	0	21	50	2	0	0	0
4636	orf19.757.1	1	C	108	1008280-1008388	852	1008247-1008421	744	4	11	-1	1	0	0
2244	orf19.757	1	W	2571	1008962-1011533	2571	1008996-1011567	0	321	306	32	0	0	0
1722	orf19.756	1	W	1767	1012998-1014765	1767	1013030-1014797	0	9	13	12	0	0	0
3835	orf19.755	1	C	363	1015104-1015467	363	1015136-1015499	0	384	511	1	0	0	0
3510	orf19.754	1	W	1191	1015793-1016984	1191	1015823-1017014	0	1196	1244	8	0	0	0
5659	orf19.753	1	W	2292	1017688-1019980	2292	1017718-1020010	0	11	21	4	0	0	0
4011	orf19.752	1	C	960	1020133-1021093	960	1020163-1021123	0	354	353	11	0	0	0
6087	orf19.751	1	C	702	1021674-1022376	702	1021704-1022406	0	-1	-1	0	0	0	0
5766	orf19.750	1	C	537	1023222-1023759	537	1023252-1023789	0	0	1	1	0	0	0
3967	orf19.48	1	C	4188	1028278-1032466	4182	1028305-1032487	6	240	157	26	4	0	0
5029	orf19.50	1	C	1986	1033851-1035837	1983	1033874-1035857	3	202	154	9	1	0	0
776	orf19.51	1	W	4092	1036811-1040903	4092	1036830-1040922	0	30	37	1	0	0	1
162	orf19.52	1	C	1560	1041971-1043531	1563	1041990-1043553	3	46	56	1	1	0	0
2851	orf19.53	1	C	1134	1044369-1045503	1134	1044392-1045526	0	416	295	12	0	0	0
2146	orf19.54	1	W	1965	1048316-1050281	1965	1048338-1050303	0	67	109	2	0	0	0
4416	orf19.55	1	C	975	1050459-1051434	975	1050481-1051456	0	173	152	7	0	0	0
3585	orf19.56	1	C	1743	1052001-1053744	1743	1052020-1053763	0	87	89	16	0	0	0
3263	orf19.57	1	C	492	1054111-1054603	492	1054130-1054622	0	200	66	-1	0	0	0
5733	orf19.58	1	C	2361	1055320-1057681	2361	1055339-1057700	0	311	341	9	0	0	0
4835	orf19.59	1	W	1149	1058037-1059186	1146	1058056-1059202	3	824	929	26	1	0	0
5236	orf19.4064	1	C	2658	1059235-1061893	2658	1059251-1061909	0	117	155	29	0	0	1
5874	orf19.4063	1	W	1728	1064016-1065744	1728	1064033-1065761	0	7	17	11	0	0	0
3666	orf19.4062	1	W	1116	1066124-1067240	1116	1066140-1067256	0	30	16	2	0	0	1
3172	orf19.4061	1	W	804	1067551-1068355	801	1067567-1068368	3	36	34	5	1	0	0
1623	orf19.4060	1	C	1113	1068530-1069643	1113	1068542-1069655	0	3546	3058	11	0	0	0
3345	orf19.4059	1	W	1281	1070522-1071803	1281	1070533-1071814	0	143	173	15	0	0	0
4815	orf19.4057	1	W	441	1072182-1072623	441	1072192-1072633	0	2	1	7	0	0	0
4226	orf19.4056	1	W	1269	1082631-1083900	1272	1082638-1083910	3	107	115	12	1	0	0
5350	orf19.450	1	C	369	1084957-1085190	234	1084966-1085200	135	8	10	5	1	0	0
4801	orf19.449	1	C	1197	1092620-1093817	1197	1092628-1093825	0	543	507	12	0	0	0
5753	orf19.448	1	C	1281	1094685-1095966	1281	1094693-1095974	0	553	520	14	0	0	1
2596	orf19.446.2	1	C	39	1097315-1097354	39	1097320-1097359	0	86	100	-1	0	0	0
2019	orf19.446.1	1	C	18	1098438-1098456	18	1098443-1098461	0	0	1	-1	0	0	0
4005	orf19.446	1	C	894	1099263-1100157	894	1099268-1100162	0	53	76	10	0	0	0
1132	orf19.445	1	C	1158	1101247-1102405	1158	1101250-1102408	0	773	759	9	0	0	0
398	orf19.444	1	C	438	1102617-1103055	438	1102620-1103058	0	5	6	1	0	0	1
2967	orf19.443	1	W	588	1103303-1103891	588	1103305-1103893	0	47	38	1	0	0	0
3717	orf19.441	1	C	1335	1104013-1105348	1335	1104018-1105353	0	77	47	1	0	0	0
2108	orf19.442	1	W	615	1104254-1104869	615	1104259-1104874	0	77	47	1	0	0	0
2433	orf19.440	1	C	1917	1105637-1107554	1917	1105642-1107559	0	120	116	7	0	0	0
204	orf19.439	1	C	720	1108152-1108872	720	1108157-1108877	0	272	273	2	0	0	0
2749	orf19.438	1	W	1749	1109141-1110890	1749	1109146-1110895	0	45	59	5	0	0	0
4725	orf19.437	1	W	1959	1111178-1113137	1959	1111183-1113142	0	323	288	2	0	0	0
4962	orf19.434	1	C	2109	1113326-1115435	2109	1113331-1115440	0	86	50	3	0	0	0
6055	orf19.433	1	C	1743	1116251-1117994	1743	1116256-1117999	0	70	43	6	0	0	0
3578	orf19.432	1	C	1377	1118248-1119625	1377	1118253-1119630	0	51	46	6	0	0	1
1497	orf19.431	1	C	2328	1119925-1122253	2328	1119932-1122260	0	45	39	4	0	0	0
2186	orf19.430	1	W	660	1123175-1123835	660	1123182-1123842	0	19	17	2	0	0	0
3704	orf19.429	1	C	1812	1123877-1125689	1812	1123884-1125696	0	274	337	11	0	0	0
2792	orf19.428	1	C	2184	1125932-1128116	2184	1125939-1128123	0	26	20	8	0	0	0
5093	orf19.427	1	C	4998	1128393-1133391	123	1133274-1133397	4875	277	255	36	1	0	0
4254	orf19.426	1	C	2055	1133463-1135518	2055	1133469-1135524	0	180	173	9	0	0	0
5433	orf19.425	1	C	594	1135754-1136348	594	1135760-1136354	0	52	78	3	0	0	0
4688	orf19.424	1	C	555	1136534-1137089	555	1136540-1137095	0	72	104	3	0	0	0
481	orf19.423	1	W	558	1137319-1137877	558	1137326-1137884	0	98	126	2	0	0	1
6015	orf19.422	1	W	2256	1138283-1140539	2256	1138291-1140547	0	79	73	8	0	0	0
4	orf19.419	1	C	1758	1141081-1142839	1758	1141084-1142842	0	5	5	6	0	0	1
1951	orf19.420	1	W	495	1142093-1142588	495	1142096-1142591	0	1	1	0	0	0	0
1066	orf19.418	1	W	4299	1143987-1148286	4299	1143990-1148289	0	67	93	11	0	0	0
3002	orf19.417	1	W	1050	1149120-1150170	1050	1149123-1150173	0	204	195	6	0	0	0
3443	orf19.416	1	C	1122	1150303-1151425	1122	1150306-1151428	0	-1	-1	0	0	0	0
2266	orf19.415	1	C	747	1151714-1152461	747	1151717-1152464	0	-1	-1	0	0	0	0
3408	orf19.414	1	W	2274	1152775-1155049	2274	1152778-1155052	0	-1	-1	0	0	0	0
3976	orf19.413.1	1	C	249	1155548-1155797	249	1155551-1155800	0	-1	-1	0	0	0	0
4356	orf19.413	1	W	2076	1158886-1160962	2076	1158892-1160968	0	14	8	5	0	0	0
5044	orf19.412	1	C	21	1162756-1162777	21	1162762-1162783	0	455	395	-1	0	0	0
6126	orf19.411	1	C	1020	1163609-1164629	1020	1163612-1164632	0	203	224	6	0	0	0
4433	orf19.410.3	1	W	621	1166883-1167052,1167135-1167587	621	1166885-1167054,1167137-1167589	0	208	87	6	0	0	0
2220	orf19.2495	1	W	4716	1169212-1173928	4716	1169212-1173928	0	78	60	30	0	0	0
4790	orf19.2494	1	W	1467	1174230-1175697	1467	1174231-1175698	0	78	89	11	0	1	1
3272	orf19.2492	1	C	1254	1175782-1177036	1254	1175784-1177038	0	11	4	4	0	0	0
5883	orf19.2489	1	C	3330	1177549-1180879	3330	1177551-1180881	0	609	581	7	0	0	0
1515	orf19.2488	1	C	1200	1181162-1182362	1200	1181166-1182366	0	83	82	2	0	0	0
1360	orf19.2487	1	W	759	1182513-1183272	759	1182517-1183276	0	24	23	2	0	0	0
3142	orf19.2485	1	C	4281	1183324-1187605	4281	1183328-1187609	0	418	415	19	0	0	0
5552	orf19.2484	1	W	1254	1188187-1189441	1254	1188193-1189446	0	66	71	2	1	0	0
5027	orf19.2483	1	C	432	1189538-1189970	432	1189543-1189975	0	494	545	2	0	0	0
587	orf19.2481	1	C	747	1190248-1190995	747	1190253-1191000	0	0	0	0	0	0	0
4405	orf19.2480.1	1	W	408	1191587-1191621,1191705-1192079	408	1191592-1191626,1191710-1192084	0	4	6	0	0	0	0
5201	orf19.2479	1	C	1674	1192517-1194191	1674	1192522-1194196	0	13	13	10	0	0	0
1915	orf19.2478.1	1	W	726	1195177-1195185,1195773-1195864,1196088-1196715	726	1195182-1195190,1195778-1195869,1196093-1196720	0	3105	2947	1	0	0	0
2694	orf19.2478	1	C	1143	1197002-1198145	1143	1197007-1198150	0	33	35	9	0	0	0
655	orf19.2476	1	C	5055	1198359-1203414	5055	1198365-1203420	0	176	142	23	0	0	0
1406	orf19.2475	1	C	396	1204134-1204530	396	1204140-1204536	0	6	12	3	0	0	0
5773	orf19.2474	1	C	1653	1206054-1207707	1653	1206061-1207714	0	136	178	11	0	0	0
70	orf19.2473	1	W	1905	1208504-1210409	1905	1208510-1210415	0	147	133	7	0	0	0
1038	orf19.2472.1	1	W	210	1210692-1210902	210	1210696-1210906	0	376	394	1	0	0	1
3320	orf19.2472	1	C	693	1211021-1211714	693	1211025-1211718	0	-1	-1	0	0	0	0
4232	orf19.2471	1	W	477	1211858-1212335	477	1211862-1212339	0	84	91	2	0	0	0
2127	orf19.2469	1	C	1017	1212368-1213385	1017	1212372-1213389	0	-1	-1	0	0	0	0
2974	orf19.2468	1	W	921	1213941-1214862	921	1213944-1214865	0	2	0	14	0	0	0
3065	orf19.2467	1	W	1038	1215420-1216458	1038	1215422-1216460	0	52	38	-1	0	0	0
3944	orf19.2465	1	W	1212	1216765-1217977	1212	1216766-1217978	0	27	28	1	0	0	0
468	orf19.2463	1	W	1002	1218275-1219277	1002	1218276-1219278	0	-1	-1	0	0	0	0
778	orf19.2462	1	W	981	1219793-1220774	981	1219794-1220775	0	38	35	5	0	0	0
1798	orf19.2461	1	W	987	1221549-1222536	987	1221550-1222537	0	129	177	13	0	0	0
2501	orf19.2460	1	W	1056	1223695-1224751	1056	1223698-1224754	0	0	2	6	0	0	1
1083	orf19.2459	1	W	2919	1226692-1229611	2919	1226695-1229614	0	37	24	4	0	0	0
564	orf19.2458	1	W	1545	1231382-1232927	1542	1231387-1232929	3	98	125	14	1	0	0
2787	orf19.2457	1	W	2076	1236311-1238387	2073	1236312-1238385	3	14	26	13	1	0	0
2235	orf19.2455	1	C	3396	1238535-1241931	3393	1238533-1241926	3	94	151	11	1	0	0
3344	orf19.2454	1	W	3021	1244653-1247674	3021	1244652-1247673	0	660	437	9	0	0	0
5570	orf19.2452	1	C	1248	1248219-1249467	1248	1248218-1249466	0	159	181	6	0	1	1
5005	orf19.2451	1	W	1392	1251556-1252948	1389	1251554-1252943	3	428	328	10	1	0	0
4581	orf19.2449	1	W	1773	1254849-1256622	1773	1254842-1256615	0	0	0	37	0	0	0
2273	orf19.2447	1	W	2091	1257113-1259204	2091	1257106-1259197	0	25	32	2	0	0	0
2764	orf19.2446	1	C	1071	1259294-1260365	1071	1259287-1260358	0	-1	-1	0	0	0	0
969	orf19.2445	1	W	1647	1261689-1263336	1647	1261682-1263329	0	6	0	10	0	0	0
1487	orf19.2444	1	W	933	1263844-1264777	933	1263839-1264772	0	29	12	1	0	0	0
437	orf19.2443	1	W	2034	1265506-1267540	2034	1265501-1267535	0	91	70	10	0	0	0
5460	orf19.2442	1	C	705	1267653-1268358	708	1267651-1268359	3	24	17	3	1	0	0
3972	orf19.2440	1	W	2550	1268623-1271173	2550	1268625-1271175	0	55	50	14	2	1	1
4598	orf19.2439.1	1	C	228	1271305-1271533	228	1271308-1271536	0	6	2	-1	0	0	0
5560	orf19.2439	1	C	435	1272157-1272592	435	1272164-1272599	0	156	178	2	0	1	2
4863	orf19.2438	1	W	543	1272833-1273376	543	1272841-1273384	0	698	637	2	0	0	0
4321	orf19.2437	1	C	1041	1273463-1274504	1041	1273470-1274511	0	49	67	4	0	0	0
3476	orf19.2436	1	C	2649	1274867-1277516	2649	1274870-1277519	0	61	46	6	0	0	0
2945	orf19.2435	1	C	2106	1278581-1280687	2106	1278584-1280690	0	815	919	6	0	0	1
2154	orf19.2434	1	C	1797	1281146-1282943	1797	1281150-1282947	0	10	17	1	0	0	2
1656	orf19.2433	1	C	630	1283088-1283718	630	1283096-1283726	0	44	35	5	0	0	1
818	orf19.2432	1	C	12	1284357-1284369	12	1284366-1284378	0	-1	-1	-1	0	0	0
290	orf19.2431	1	C	141	1286236-1286377	342	1286040-1286382	201	2	2	4	1	0	0
5891	orf19.2430	1	W	726	1288914-1289640	750	1288919-1289645	24	0	0	4	0	0	0
1493	orf19.2429	1	W	1356	1289670-1291026	1356	1289675-1291031	0	0	1	16	0	0	0
4369	orf19.2661	1	W	996	1292820-1293816	996	1292826-1293822	0	235	91	1	0	0	0
5580	orf19.2662	1	C	606	1293023-1293629	606	1293029-1293635	0	235	91	1	0	0	0
6097	orf19.2663	1	W	1755	1294864-1296619	1755	1294870-1296625	0	25	60	6	0	0	0
1385	orf19.1828	1	W	1050	1297221-1298271	1050	1297227-1298277	0	140	121	16	0	0	0
3631	orf19.1827	1	C	1359	1298413-1299772	1359	1298419-1299778	0	1	5	21	0	0	0
5870	orf19.1826	1	C	1872	1300708-1302580	1869	1300714-1302583	3	214	167	28	1	0	0
1887	orf19.1825	1	W	2226	1306259-1308485	2226	1306263-1308489	0	95	84	15	0	0	0
4130	orf19.1824	1	W	930	1309512-1310442	144	1309516-1309660	786	1	1	13	1	0	0
4933	orf19.1823	1	W	2742	1310825-1313567	2742	1310830-1313572	0	29	24	4	0	0	0
754	orf19.1822	1	C	2532	1314447-1316979	2535	1314453-1316988	3	4	7	14	1	0	0
6106	orf19.1821	1	C	180	1324596-1324776	312	1324472-1324784	132	0	0	5	0	0	0
3731	orf19.177	1	W	2397	1337616-1340013	2397	1337636-1340033	0	73	29	14	0	1	1
2645	orf19.6280	1	W	354	1340313-1340667	417	1340334-1340686	63	0	0	7	2	0	0
2092	orf19.6277	1	W	3351	1344850-1348201	3357	1344873-1348230	6	9	21	24	6	0	0
1353	orf19.6276	1	W	2622	1350792-1353414	2622	1350817-1353439	0	-1	-1	0	0	0	0
4525	orf19.6275	1	W	1698	1353991-1355689	1698	1354016-1355714	0	-1	-1	0	0	0	0
3807	orf19.6274	1	C	528	1356742-1357270	528	1356767-1357295	0	-1	-1	0	0	0	0
5909	orf19.6273	1	C	324	1359386-1359710	324	1359411-1359735	0	-1	-1	0	0	0	0
4103	orf19.6272	1	W	777	1359957-1360734	777	1359982-1360759	0	54	13	1	0	0	0
4596	orf19.6271	1	C	2133	1361009-1363142	2133	1361034-1363167	0	112	85	4	0	0	0
3340	orf19.6269	1	W	2586	1364416-1367002	2586	1364440-1367026	0	14	13	2	0	0	0
2050	orf19.6268	1	C	2175	1367113-1369288	2175	1367137-1369312	0	110	128	20	0	0	0
1506	orf19.6267	1	C	1368	1370789-1372157	1368	1370812-1372180	0	0	0	8	0	0	0
416	orf19.6266	1	C	2616	1372807-1375423	2616	1372830-1375446	0	121	146	10	0	0	0
4650	orf19.6265.1	1	C	114	1376127-1376241	114	1376150-1376264	0	-1	-1	-1	0	0	0
1287	orf19.6265	1	C	393	1377045-1377438	393	1377068-1377461	0	-1	-1	0	0	0	0
3639	orf19.6264.4	1	W	156	1377821-1377827,1378058-1378208	156	1377844-1377850,1378081-1378231	0	-1	-1	0	0	0	0
4526	orf19.6264.3	1	C	504	1378624-1379128	504	1378647-1379151	0	1	4	-1	0	0	0
448	orf19.6264	1	W	717	1380400-1381117	717	1380423-1381140	0	87	148	5	0	0	0
1235	orf19.6263	1	C	1398	1381143-1382541	1398	1381166-1382564	0	91	86	2	0	0	0
5743	orf19.6261	1	C	6822	1382835-1389657	6822	1382858-1389680	0	122	129	58	0	0	0
3069	orf19.6260	1	C	4119	1390221-1394340	4119	1390244-1394363	0	243	246	19	0	0	0
880	orf19.6259	1	C	1125	1395037-1396162	1122	1395060-1396182	3	307	307	19	1	0	0
424	orf19.6257	1	W	6381	1398185-1404566	6381	1398211-1404592	0	1329	1383	44	0	0	0
4414	orf19.6255	1	W	1314	1404825-1406139	1314	1404854-1406168	0	134	79	10	0	0	1
1519	orf19.6254	1	W	1038	1407266-1408304	1038	1407295-1408333	0	7	5	0	0	0	0
2490	orf19.6253	1	W	438	1408981-1409419	438	1409016-1409454	0	0	1	0	0	0	0
2237	orf19.6252	1	C	1203	1409777-1410980	1203	1409812-1411015	0	343	311	7	0	0	1
462	orf19.6250	1	W	1044	1411667-1412711	1044	1411701-1412745	0	1106	1114	4	0	0	0
449	orf19.6249	1	C	2427	1413025-1415452	2424	1413059-1415483	3	9	12	15	1	0	0
5772	orf19.6248	1	C	702	1417204-1417906	702	1417236-1417938	0	7	7	11	0	0	0
4900	orf19.6247	1	W	2616	1418532-1421148	2616	1418563-1421179	0	242	218	29	0	0	0
4017	orf19.6246	1	W	567	1421847-1422414	567	1421878-1422445	0	-1	-1	0	0	0	0
4791	orf19.6245	1	W	1701	1422914-1424615	1701	1422947-1424648	0	191	203	10	0	1	1
2286	orf19.6244	1	W	2322	1425332-1427654	2322	1425365-1427687	0	195	166	16	0	0	0
1620	orf19.6243	1	W	3063	1427904-1430967	3063	1427937-1431000	0	98	116	47	0	0	0
983	orf19.6242	1	W	816	1431960-1432776	816	1431993-1432809	0	111	142	-1	0	0	0
6009	orf19.6240	1	W	1584	1433439-1435023	1584	1433472-1435056	0	273	377	12	0	0	0
1052	orf19.6239	1	W	1032	1435380-1436412	1032	1435413-1436445	0	149	172	13	0	0	0
1494	orf19.6238	1	C	1203	1436445-1437648	1203	1436478-1437681	0	145	221	12	0	0	0
2921	orf19.6237	1	W	711	1440089-1440800	711	1440119-1440830	0	156	164	4	0	0	0
3799	orf19.6236	1	C	630	1441433-1442063	630	1441463-1442093	0	225	269	3	0	0	0
4242	orf19.6235	1	W	387	1442291-1442678	387	1442321-1442708	0	12	13	7	0	0	0
5165	orf19.6234	1	C	102	1444335-1444437	1605	1442860-1444465	1503	480	472	16	1	1	1
4877	orf19.6233	1	W	57	1444445-1444502	1524	1444473-1445997	1467	150	205	20	1	1	1
3840	orf19.6232	1	W	2502	1447132-1449634	2502	1447155-1449657	0	211	285	13	0	0	0
5393	orf19.6231	1	C	432	1449883-1450315	432	1449904-1450336	0	668	800	3	0	0	0
6042	orf19.6230	1	W	1176	1450594-1451770	1176	1450615-1451791	0	222	236	8	0	0	0
648	orf19.6229	1	W	1458	1453360-1454818	1458	1453379-1454837	0	63	67	5	0	0	0
997	orf19.6227	1	W	993	1455548-1456541	993	1455568-1456561	0	-1	-1	0	0	0	0
4655	orf19.6225.1	1	C	294	1457222-1457516	294	1457242-1457536	0	-1	-1	0	0	0	2
2307	orf19.6225	1	W	2055	1459278-1461333	2055	1459302-1461357	0	239	236	10	0	0	0
5379	orf19.6224	1	W	1494	1462720-1464214	1494	1462744-1464238	0	-1	-1	0	0	0	0
4967	orf19.6222.1	1	C	204	1464444-1464648	204	1464468-1464672	0	-1	-1	0	0	0	0
637	orf19.6222	1	C	84	1465187-1465271	84	1465211-1465295	0	2	0	-1	0	0	0
5531	orf19.6220.4	1	C	54	1468753-1468807	54	1468777-1468831	0	25	17	-1	0	0	0
3398	orf19.6220.3	1	C	117	1469859-1469976	117	1469883-1470000	0	-1	-1	-1	0	0	0
1979	orf19.6220	1	C	2697	1470495-1473192	2697	1470519-1473216	0	43	41	5	0	0	0
24	orf19.6219	1	C	1356	1473505-1474861	1356	1473529-1474885	0	30	33	6	0	1	1
4989	orf19.6217	1	W	3798	1475659-1479457	3798	1475677-1479475	0	22	34	2	0	0	1
2247	orf19.6214	1	C	3237	1479755-1482992	3237	1479773-1483010	0	15	15	5	0	0	0
2850	orf19.6213	1	W	903	1484772-1485675	903	1484790-1485693	0	1014	1002	3	0	0	0
496	orf19.6211	1	C	1656	1485826-1487482	1656	1485847-1487503	0	82	75	6	0	0	0
572	orf19.6209	1	C	1434	1487717-1489151	1434	1487738-1489172	0	68	46	3	0	0	0
5264	orf19.6208	1	W	2280	1490462-1492742	2280	1490482-1492762	0	182	179	8	0	0	0
4406	orf19.6205	1	W	957	1493074-1494031	957	1493097-1494054	0	10	8	2	0	0	0
1509	orf19.6203	1	C	2937	1494140-1497077	2937	1494163-1497100	0	35	30	5	0	0	0
2382	orf19.6202	1	C	1077	1497915-1498992	1077	1497938-1499015	0	30	46	9	0	0	0
1426	orf19.6200	1	C	954	1502177-1503131	954	1502202-1503156	0	2	1	7	0	0	0
249	orf19.6199	1	C	2160	1504805-1506965	2160	1504829-1506989	0	-1	-1	0	0	0	0
4940	orf19.6198.1	1	C	306	1507753-1508059	306	1507777-1508083	0	-1	-1	-1	0	0	0
1407	orf19.6197	1	C	1650	1509908-1511558	1650	1509929-1511579	0	-1	-1	0	0	0	0
2434	orf19.6196	1	W	567	1513278-1513845	567	1513299-1513866	0	-1	-1	0	0	0	0
3642	orf19.6195	1	C	2235	1514089-1516324	2235	1514110-1516345	0	201	153	5	0	0	0
4560	orf19.6194	1	C	942	1516793-1517735	942	1516816-1517758	0	52	45	9	0	0	0
5256	orf19.6193	1	W	3783	1518198-1521981	3786	1518221-1522007	3	113	106	7	1	0	0
891	orf19.4456	1	W	1824	1526944-1528768	1824	1526970-1528794	0	282	185	3	0	0	0
55	orf19.4455	1	C	1806	1528952-1530758	1806	1528978-1530784	0	25	20	3	0	0	0
2153	orf19.4451	1	C	3135	1531442-1534577	3135	1531468-1534603	0	-1	-1	0	0	0	0
5037	orf19.4450.2	1	W	243	1534771-1535014	243	1534797-1535040	0	9	11	1	0	0	0
1130	orf19.4450.1	1	C	207	1535158-1535365	207	1535184-1535391	0	-1	-1	0	0	0	0
3981	orf19.4450	1	C	1701	1536695-1538396	1701	1536721-1538422	0	18	14	4	0	0	0
980	orf19.4449	1	W	747	1540686-1541433	747	1540711-1541458	0	-1	-1	0	0	0	1
5628	orf19.4448	1	W	2466	1542224-1544690	2466	1542249-1544715	0	66	71	6	0	0	0
7	orf19.4447	1	W	900	1545391-1546291	900	1545417-1546317	0	455	382	4	0	0	1
1260	orf19.4446	1	C	1743	1546401-1548144	1743	1546427-1548170	0	23	19	1	0	0	0
1748	orf19.4445	1	W	1629	1549767-1551396	1629	1549796-1551425	0	-1	-1	0	0	0	0
3524	orf19.4444	1	W	927	1551720-1552647	927	1551749-1552676	0	-1	-1	0	0	0	0
4237	orf19.4443	1	W	555	1553518-1554073	555	1553546-1554101	0	59	38	0	0	0	0
3915	orf19.4442	1	C	1683	1554232-1555915	1683	1554260-1555943	0	23	19	2	0	0	0
6166	orf19.4441	1	C	1797	1556099-1557896	1797	1556127-1557924	0	-1	-1	0	0	0	0
4971	orf19.4440	1	W	2520	1558131-1560651	2520	1558159-1560679	0	5	9	1	0	0	0
5765	orf19.4439.1	1	C	210	1560706-1560916	210	1560734-1560944	0	-1	-1	0	0	0	0
3067	orf19.4439	1	W	444	1560967-1561411	222	1560995-1561217	222	-1	-1	0	1	0	0
4306	orf19.4438	1	W	1524	1578896-1580420	1524	1578923-1580447	0	4	7	1	0	0	0
2256	orf19.4437	1	W	3054	1581163-1581181,1581251-1584287	3054	1581191-1581209,1581279-1584315	0	305	182	12	0	0	1
412	orf19.4436	1	C	516	1584348-1584864	516	1584376-1584892	0	66	61	0	0	0	0
1205	orf19.4435	1	W	3912	1585939-1589851	3912	1585967-1589879	0	62	49	5	0	0	0
4685	orf19.4433	1	C	1971	1590532-1592503	1971	1590561-1592532	0	57	68	14	0	1	1
5329	orf19.4432	1	C	2853	1595194-1598047	2853	1595226-1598079	0	15	27	3	0	0	0
3467	orf19.4430	1	W	1641	1600385-1602026	1641	1600417-1602058	0	161	114	4	0	0	0
4431	orf19.4428	1	C	1440	1602177-1603617	1440	1602209-1603649	0	-1	-1	0	0	0	0
3747	orf19.4427	1	C	495	1604442-1604937	495	1604474-1604969	0	568	968	2	0	0	1
6025	orf19.4426	1	C	1392	1605366-1606758	1392	1605398-1606790	0	132	110	15	0	0	1
4799	orf19.4424	1	W	972	1609055-1610027	972	1609088-1610060	0	-1	-1	0	0	0	0
698	orf19.4423	1	W	3222	1611013-1614235	3222	1611046-1614268	0	58	40	9	0	0	0
2278	orf19.2799	1	C	1152	1615691-1616843	1152	1615724-1616876	0	-1	-1	0	0	0	0
677	orf19.2798	1	C	1968	1617108-1619076	1968	1617141-1619109	0	-1	-1	0	0	0	0
4147	orf19.2797	1	C	1872	1619314-1621186	1872	1619347-1621219	0	0	0	24	0	0	0
1673	orf19.2796	1	C	1995	1621434-1623429	1995	1621467-1623462	0	167	110	10	0	0	1
3621	orf19.2795	1	C	975	1623848-1624823	975	1623883-1624858	0	1506	1191	10	0	0	0
4316	orf19.2794	1	W	834	1625184-1626018	834	1625219-1626053	0	298	363	7	0	0	0
5978	orf19.2792	1	C	2862	1626212-1629074	2859	1626245-1629104	3	162	169	17	1	0	0
1338	orf19.2800	1	W	96	1630620-1630716	96	1630647-1630743	0	42	72	1	0	0	0
46	orf19.2791	1	C	2865	1631827-1634692	2868	1631854-1634722	3	333	227	29	1	0	0
1399	orf19.2790	1	W	1095	1635169-1636264	1095	1635200-1636295	0	-1	-1	0	0	0	0
715	orf19.2789	1	W	960	1636871-1637831	960	1636902-1637862	0	18	20	4	0	0	0
5898	orf19.2788	1	C	1209	1637856-1639065	1209	1637887-1639096	0	67	60	18	0	0	0
940	orf19.2787	1	C	1233	1639511-1640744	1233	1639542-1640775	0	6	0	6	0	0	0
280	orf19.2786	1	C	3126	1641996-1645122	3129	1642026-1645155	3	107	114	23	1	0	0
2605	orf19.2785	1	W	525	1645633-1646158	525	1645664-1646189	0	767	1450	2	0	0	0
1732	orf19.2784	1	C	945	1646313-1647258	945	1646344-1647289	0	25	22	9	0	1	1
4336	orf19.2783	1	C	1269	1647570-1648839	1275	1647598-1648873	6	5	2	9	2	0	0
3542	orf19.2782	1	W	528	1649657-1650185	528	1649691-1650219	0	92	19	0	0	0	0
6118	orf19.2781	1	C	2517	1651155-1653672	2514	1651189-1653703	3	17	9	17	1	0	0
5083	orf19.2779	1	W	513	1658873-1659386	513	1658906-1659419	0	-1	-1	0	0	0	0
5946	orf19.2778	1	W	2229	1660196-1662425	2229	1660229-1662458	0	2	3	1	0	0	0
3706	orf19.1227	1	W	594	1666425-1667019	591	1666458-1667049	3	0	0	2	1	0	0
2951	orf19.1228	1	W	1095	1668131-1669226	1092	1668159-1669251	3	242	115	9	1	0	0
4043	orf19.1229	1	C	3138	1669753-1672891	3138	1669774-1672912	0	219	292	14	0	0	0
2527	orf19.1232	1	C	1116	1674165-1675281	1116	1674186-1675302	0	95	135	2	0	0	0
591	orf19.1233	1	C	1626	1677059-1678685	1626	1677075-1678701	0	634	373	3	0	0	0
288	orf19.4712	1	W	1539	1691301-1692840	1539	1691315-1692854	0	-1	-1	0	0	0	0
3814	orf19.4713	1	W	2577	1696646-1699223	2577	1696660-1699237	0	94	76	7	0	0	0
3629	orf19.5049	1	C	930	1699262-1700192	930	1699276-1700206	0	-1	-1	0	0	0	1
5241	orf19.5050	1	W	2088	1700407-1702495	2088	1700418-1702506	0	5	14	1	0	0	0
868	orf19.5051	1	C	2271	1702575-1704846	2271	1702586-1704857	0	2	0	2	0	0	0
729	orf19.5052	1	W	1161	1705130-1706291	1161	1705141-1706302	0	45	37	6	0	0	0
2502	orf19.5053	1	C	783	1706373-1707156	783	1706382-1707165	0	72	79	11	0	0	0
1648	orf19.5054	1	W	903	1707490-1708393	903	1707499-1708402	0	267	313	5	0	0	0
57	orf19.5056	1	C	1440	1708453-1709893	1440	1708460-1709900	0	30	34	14	0	0	0
2298	orf19.5057	1	W	1254	1710141-1711395	1254	1710147-1711401	0	18	37	21	0	0	1
1758	orf19.5058	1	C	1863	1711686-1713549	1863	1711692-1713555	0	2252	1773	29	0	0	0
5412	orf19.5059	1	C	2319	1714664-1716983	2319	1714671-1716990	0	221	173	8	0	0	0
2053	orf19.5061	1	C	2409	1718512-1720921	2409	1718521-1720930	0	506	430	14	0	0	0
5970	orf19.5063	1	W	576	1722844-1723420	576	1722853-1723429	0	367	208	3	0	0	0
654	orf19.5064	1	C	1215	1723784-1724999	1215	1723795-1725010	0	102	118	2	0	0	0
257	orf19.5064.1	1	W	192	1725679-1725871	192	1725687-1725879	0	79	122	0	0	0	0
4605	orf19.5065	1	C	1404	1726192-1727596	1404	1726199-1727603	0	83	59	8	0	0	0
5480	orf19.5066	1	C	801	1729630-1730431	801	1729639-1730440	0	214	204	9	0	0	0
2341	orf19.5067	1	W	699	1730711-1731410	699	1730720-1731419	0	83	95	13	0	0	0
3266	orf19.5068	1	C	3672	1731612-1735284	3675	1731621-1735296	3	203	175	25	1	0	1
1053	orf19.5069	1	C	732	1737059-1737791	732	1737071-1737803	0	22	21	11	0	1	1
4991	orf19.5070	1	C	1296	1741783-1743079	1296	1741792-1743088	0	27	35	12	0	0	1
2597	orf19.5071	1	W	2292	1747239-1749531	2292	1747252-1749544	0	59	74	5	0	0	0
1317	orf19.5073	1	W	720	1750226-1750946	720	1750238-1750958	0	79	83	1	0	0	0
2185	orf19.5074	1	W	1875	1751248-1753123	1875	1751260-1753135	0	252	309	10	0	0	0
2906	orf19.5076	1	W	381	1753583-1753964	381	1753595-1753976	0	-1	-1	0	0	0	0
5877	orf19.5076.1	1	W	225	1754711-1754936	225	1754723-1754948	0	12	8	0	0	0	0
5344	orf19.5077	1	W	501	1755427-1755928	501	1755438-1755939	0	245	270	2	0	0	0
3836	orf19.5078	1	W	408	1756506-1756914	408	1756517-1756925	0	-1	-1	0	0	0	0
837	orf19.5079	1	W	4473	1757999-1762472	2094	1758010-1760104	2379	442	438	11	0	0	0
1278	orf19.5079.1	1	C	387	1762983-1763370	387	1762993-1763380	0	219	227	0	0	0	0
1258	orf19.5081	1	C	3054	1763724-1766778	3054	1763736-1766790	0	284	389	6	0	0	0
3513	orf19.5083	1	W	1107	1767353-1768460	1107	1767365-1768472	0	123	140	1	0	0	0
3975	orf19.5085	1	W	3276	1769010-1772286	3276	1769020-1772296	0	801	731	13	0	0	0
5105	orf19.5087	1	W	2112	1772665-1774777	2112	1772672-1774784	0	140	135	8	0	0	1
600	orf19.5089	1	C	2604	1774786-1777390	2604	1774793-1777397	0	76	94	12	0	0	0
3918	orf19.5090	1	W	981	1777580-1778561	981	1777587-1778568	0	4	6	1	0	0	0
1651	orf19.5092	1	C	639	1778557-1779196	639	1778564-1779203	0	9	11	1	0	1	1
5556	orf19.5093	1	W	1059	1779305-1780364	1059	1779313-1780372	0	28	30	2	0	0	1
1337	orf19.5094	1	C	2226	1780668-1782894	2226	1780676-1782902	0	11	13	4	0	0	0
4974	orf19.5095	1	C	3957	1785357-1789314	3957	1785360-1789317	0	433	407	20	0	0	1
3200	orf19.5097	1	C	3171	1790367-1793538	3171	1790372-1793543	0	2	3	3	0	0	0
4127	orf19.5098	1	W	963	1794154-1795117	963	1794159-1795122	0	15	13	4	0	0	0
879	orf19.5100	1	C	4821	1795224-1800045	4821	1795229-1800050	0	243	310	10	0	0	0
1361	orf19.5101	1	W	2364	1801649-1804013	2364	1801654-1804018	0	137	116	6	0	0	0
6058	orf19.5102	1	C	2265	1804109-1806374	2265	1804114-1806379	0	27	32	15	0	0	0
5399	orf19.5103	1	C	993	1806867-1807860	993	1806872-1807865	0	153	35	5	0	0	0
4300	orf19.5104	1	C	33	1809362-1809395	33	1809367-1809400	0	8	13	-1	0	0	0
3661	orf19.5105	1	C	3438	1810117-1813555	3441	1810122-1813563	3	92	97	8	1	0	1
546	orf19.5106	1	C	2946	1816320-1819266	2946	1816329-1819275	0	112	148	5	0	0	0
1018	orf19.5107	1	W	1989	1820185-1822174	1989	1820194-1822183	0	76	71	2	0	0	0
140	orf19.5110	1	W	1584	1823777-1825361	1584	1823789-1825373	0	36	40	8	0	0	0
1162	orf19.5112	1	W	2034	1826606-1828640	2034	1826621-1828655	0	614	695	7	0	0	0
2552	orf19.5113	1	C	1047	1829214-1830261	1047	1829229-1830276	0	1541	7301	3	0	0	0
2900	orf19.5114	1	C	474	1831892-1832366	474	1831908-1832382	0	28	33	3	0	1	1
1200	orf19.5114.1	1	C	192	1832870-1833062	192	1832887-1833079	0	4698	3460	1	0	1	1
4633	orf19.5117	1	C	1461	1834275-1835736	1461	1834292-1835753	0	2757	2521	6	0	0	0
5591	orf19.5118	1	W	1887	1839257-1841144	1887	1839276-1841163	0	575	482	11	0	0	1
1575	orf19.382	1	W	1377	1842522-1843899	1377	1842538-1843915	0	1422	816	1	0	0	1
4373	orf19.384	1	C	1677	1844132-1845809	1677	1844148-1845825	0	204	209	14	0	1	1
1401	orf19.385	1	C	3000	1846413-1849413	3000	1846427-1849427	0	122	153	10	0	0	0
5075	orf19.386	1	C	936	1850388-1851324	936	1850400-1851336	0	369	298	3	0	0	0
2383	orf19.387	1	W	2661	1851790-1854451	2661	1851800-1854461	0	254	244	9	0	0	0
616	orf19.388	1	W	963	1854840-1855803	963	1854850-1855813	0	595	438	7	0	0	0
3355	orf19.389	1	C	372	1855885-1856257	372	1855895-1856267	0	24	31	0	0	0	0
3256	orf19.390	1	C	576	1856804-1857380	576	1856817-1857393	0	95	114	1	0	0	0
2915	orf19.391	1	C	2139	1858156-1860295	2139	1858168-1860307	0	241	176	6	0	0	0
2036	orf19.392	1	W	435	1861241-1861676	435	1861250-1861685	0	-1	-1	0	0	0	0
4704	orf19.393	1	C	27	1862220-1862247	27	1862229-1862256	0	17	28	-1	0	0	0
726	orf19.394	1	W	1386	1862531-1863917	1386	1862540-1863926	0	358	254	6	0	0	0
3396	orf19.395	1	C	1323	1864147-1865470	1323	1864157-1865480	0	1315	2463	1	0	0	0
5574	orf19.396	1	W	636	1866431-1867067	636	1866441-1867077	0	216	263	3	0	0	0
2027	orf19.397	1	C	444	1867145-1867589	444	1867155-1867599	0	145	174	0	0	0	1
4097	orf19.398	1	W	474	1867857-1868331	474	1867869-1868343	0	11	6	4	0	0	0
743	orf19.399	1	C	2139	1868437-1870576	2139	1868449-1870588	0	60	63	4	0	0	0
5643	orf19.400	1	C	738	1871383-1872121	738	1871395-1872133	0	503	405	3	0	0	1
191	orf19.401	1	W	1665	1872878-1874543	1665	1872892-1874557	0	85	66	1	0	0	0
2642	orf19.403	1	C	765	1874800-1875565	765	1874814-1875579	0	24	37	4	0	0	1
4449	orf19.405	1	C	1251	1877942-1879193	1251	1877957-1879208	0	42	45	6	0	0	0
3100	orf19.406	1	C	1491	1880567-1882058	1491	1880577-1882068	0	1124	1040	5	0	0	0
4044	orf19.407	1	C	2199	1882777-1884976	2145	1882842-1884987	54	268	270	9	0	0	0
5707	orf19.409	1	C	642	1885523-1886165	642	1885534-1886176	0	699	560	3	0	0	1
3845	orf19.4720	1	W	489	1886898-1887387	489	1886911-1887400	0	221	171	4	0	0	0
3261	orf19.4721	1	W	1338	1887756-1889094	1338	1887769-1889107	0	109	90	4	0	0	0
5533	orf19.4722	1	W	825	1889497-1890322	825	1889510-1890335	0	16	13	0	0	0	0
5786	orf19.4723	1	C	27	1891099-1891126	27	1891111-1891138	0	31	32	-1	0	0	0
4905	orf19.4724	1	C	771	1891707-1892478	771	1891719-1892490	0	101	123	5	0	0	0
590	orf19.4725	1	W	2190	1892935-1895125	2190	1892950-1895140	0	239	232	21	0	0	0
2675	orf19.4726	1	C	576	1895280-1895856	576	1895295-1895871	0	168	181	6	0	0	0
2978	orf19.4727	1	W	468	1896192-1896660	468	1896206-1896674	0	301	313	2	0	0	0
2114	orf19.4728	1	W	4146	1897141-1901287	4143	1897156-1901299	3	273	246	15	1	0	0
2400	orf19.4730	1	W	723	1901500-1901514,1901576-1902285	723	1901512-1901526,1901588-1902297	0	65	119	2	0	0	0
3669	orf19.4731	1	W	1176	1902991-1904167	1176	1903003-1904179	0	52	83	6	0	0	0
4403	orf19.4732	1	C	2787	1904334-1907121	2787	1904349-1907136	0	876	848	16	0	0	0
5839	orf19.4733	1	W	909	1907494-1908403	909	1907509-1908418	0	50	31	4	0	0	0
491	orf19.4734	1	W	1050	1908848-1909898	1050	1908863-1909913	0	110	92	8	0	0	0
1458	orf19.4735	1	W	1053	1910162-1911215	1053	1910175-1911228	0	59	51	15	0	0	0
1556	orf19.4736	1	W	1656	1912040-1913696	720	1912054-1912774	936	122	35	10	1	0	0
3126	orf19.4737	1	W	1758	1914852-1916610	1758	1914865-1916623	0	1746	2012	11	0	0	0
4046	orf19.4738	1	W	1677	1916983-1918660	1677	1916997-1918674	0	60	85	10	0	0	0
4895	orf19.4739	1	C	2007	1918886-1920893	2007	1918900-1920907	0	1158	1302	16	0	0	1
2842	orf19.4740	1	C	633	1921111-1921744	633	1921124-1921757	0	28	32	3	0	0	0
625	orf19.4741	1	C	6	1922128-1922134	6	1922141-1922147	0	2	6	-1	0	0	0
1463	orf19.4742	1	W	1065	1922773-1923838	1101	1922786-1923852	36	28	34	6	1	0	0
4689	orf19.4743	1	C	2067	1924010-1926077	2067	1924024-1926091	0	26	47	12	0	0	0
5816	orf19.4744	1	C	2208	1926323-1928531	2208	1926339-1928547	0	154	148	20	0	0	0
3553	orf19.4746	1	C	1629	1929014-1930643	1629	1929030-1930659	0	655	648	23	0	1	1
4256	orf19.4747	1	W	1596	1931324-1932920	1596	1931342-1932938	0	654	523	18	0	0	0
2164	orf19.4748	1	C	396	1932970-1933366	396	1932988-1933384	0	187	139	3	0	0	0
2409	orf19.4749	1	W	1677	1933811-1935488	1677	1933829-1935506	0	47	33	5	0	0	0
3219	orf19.4750	1	C	2103	1936167-1938270	2103	1936183-1938286	0	92	90	30	0	0	1
2104	orf19.4751	1	W	888	1938500-1939388	888	1938519-1939407	0	380	375	3	0	0	0
4420	orf19.4751.1	1	C	225	1939565-1939790	225	1939584-1939809	0	150	129	2	0	0	1
3016	orf19.4752	1	C	2274	1940426-1942700	2277	1940446-1942723	3	190	139	15	1	1	1
2833	orf19.4753	1	W	3444	1948162-1951606	3441	1948189-1951630	3	321	317	39	1	1	1
329	orf19.4754	1	C	1524	1953280-1954804	1524	1953299-1954823	0	388	415	8	0	0	0
1304	orf19.4755	1	C	2811	1956465-1959276	2811	1956483-1959294	0	27	28	4	0	0	1
5244	orf19.4756	1	W	1656	1960315-1961971	1653	1960336-1961989	3	18	28	6	1	0	0
4657	orf19.4757	1	W	1824	1962485-1964309	1830	1962500-1964330	6	111	115	4	2	0	1
3770	orf19.4758	1	W	744	1965003-1965747	741	1965023-1965764	3	263	238	3	1	0	0
3431	orf19.4759	1	C	498	1966302-1966800	498	1966317-1966815	0	320	270	0	0	0	0
5076	orf19.4760	1	C	15	1968953-1968968	1464	1967516-1968980	1449	415	120	5	1	0	0
4611	orf19.4761	1	W	1968	1969746-1971714	1974	1969760-1971734	6	84	36	5	2	0	0
1473	orf19.4763	1	C	453	1972389-1972842	681	1972181-1972862	228	1	2	1	0	0	0
613	orf19.4764	1	W	3573	1973698-1977271	3573	1973718-1977291	0	71	103	12	0	0	0
5488	orf19.4765	1	C	660	1978137-1978797	660	1978154-1978814	0	386	299	5	0	0	0
4833	orf19.4766	1	C	3300	1980960-1984260	3306	1980978-1984284	6	27	29	3	2	0	0
4098	orf19.4767	1	W	474	1985665-1986139	741	1985692-1986433	267	40	69	7	0	1	1
3397	orf19.4768	1	W	1596	1986772-1988368	1596	1986799-1988395	0	40	79	14	0	0	0
3780	orf19.4769	1	W	1545	1991486-1993031	1545	1991508-1993053	0	71	67	11	0	0	0
1355	orf19.4771	1	W	2121	1996633-1998754	2121	1996657-1998778	0	26	21	4	0	1	1
393	orf19.4772	1	C	1167	1999473-2000640	1164	1999497-2000661	3	192	123	8	1	0	0
1227	orf19.4773	1	W	1098	2004785-2005883	1098	2004812-2005910	0	139	25	16	0	0	0
433	orf19.4774	1	W	1140	2007228-2008368	1140	2007256-2008396	0	40	44	16	0	0	0
5767	orf19.4775	1	W	2283	2010280-2012563	2286	2010310-2012596	3	148	234	29	1	0	0
3815	orf19.4776	1	W	2631	2014823-2017454	2631	2014858-2017489	0	27	26	23	0	0	0
1543	orf19.4777	1	C	1788	2017569-2019357	1788	2017604-2019392	0	1751	1719	13	0	0	0
4010	orf19.4778	1	W	2070	2020200-2022270	2070	2020235-2022305	0	47	41	7	0	0	0
291	orf19.4779	1	C	1863	2022467-2024330	1863	2022502-2024365	0	370	347	23	0	0	0
2689	orf19.4780	1	W	1374	2025838-2027212	1374	2025873-2027247	0	20	19	6	0	0	0
752	orf19.4781	1	C	1014	2027249-2028263	1014	2027284-2028298	0	165	287	11	0	0	0
4485	orf19.4783	1	C	1425	2028539-2029964	1425	2028574-2029999	0	22	17	10	0	0	1
3790	orf19.4784	1	W	3594	2031017-2034611	3594	2031053-2034647	0	1528	1494	25	0	0	0
3427	orf19.4785	1	C	1128	2034711-2035839	1128	2034747-2035875	0	136	174	10	0	1	1
4132	orf19.4786	1	W	1665	2036766-2038431	1665	2036800-2038465	0	-1	-1	0	0	0	1
2891	orf19.4787	1	W	2193	2038882-2041075	2193	2038916-2041109	0	161	128	15	0	0	0
675	orf19.4788	1	C	2574	2041232-2043806	2574	2041266-2043840	0	136	90	20	0	0	0
4717	orf19.4789	1	C	894	2044606-2045500	894	2044640-2045534	0	0	0	1	0	0	0
3194	orf19.4791	1	C	2931	2045915-2048846	2931	2045949-2048880	0	7	7	13	0	0	0
5526	orf19.4792	1	C	1674	2050025-2051699	1674	2050059-2051733	0	292	172	15	0	0	0
4903	orf19.4793	1	W	600	2054932-2055532	600	2054963-2055563	0	113	170	5	0	0	1
1181	orf19.4795	1	C	3501	2056002-2059503	3501	2056033-2059534	0	29	36	29	0	0	0
494	orf19.4796	1	W	531	2060805-2061336	531	2060837-2061368	0	345	413	2	0	0	0
3781	orf19.4798	1	C	2877	2061674-2064551	2877	2061706-2064583	0	445	309	18	0	0	0
5904	orf19.4799	1	W	1833	2065823-2067656	1833	2065855-2067688	0	122	101	12	0	0	0
4309	orf19.4800	1	W	2358	2067864-2070222	2358	2067896-2070254	0	54	61	9	0	0	0
4610	orf19.4801	1	W	1398	2070425-2071823	1398	2070457-2071855	0	85	69	10	0	0	0
4715	orf19.4802	1	C	1275	2072083-2073358	1275	2072115-2073390	0	5	5	9	0	0	0
2646	orf19.4803	1	W	378	2074872-2075250	378	2074903-2075281	0	0	0	3	0	0	0
3722	orf19.4804	1	W	1401	2075353-2076754	1401	2075384-2076785	0	0	1	2	0	0	0
1761	orf19.4805	1	W	2601	2077603-2080204	2601	2077634-2080235	0	37	8	5	0	0	0
106	orf19.4807	1	W	975	2080826-2081801	975	2080857-2081832	0	41	27	4	0	0	0
781	orf19.4808	1	C	4929	2082060-2086989	4929	2082091-2087020	0	458	483	30	0	0	0
3055	orf19.4809	1	W	1296	2087358-2088654	1296	2087388-2088684	0	572	426	5	0	0	0
1649	orf19.4811	1	C	987	2088759-2089746	987	2088789-2089776	0	463	517	12	0	0	0
4181	orf19.4812	1	W	408	2089926-2090334	408	2089956-2090364	0	99	109	2	0	0	0
3013	orf19.4813	1	C	1593	2090386-2091979	1593	2090416-2092009	0	1895	1462	9	0	0	0
2093	orf19.4814	1	W	336	2092622-2092958	336	2092652-2092988	0	1	0	1	0	0	0
1248	orf19.4815	1	W	1401	2093190-2094591	1401	2093219-2094620	0	678	525	20	0	0	2
380	orf19.4816	1	C	1350	2094650-2096000	1350	2094679-2096029	0	130	76	9	0	0	0
4159	orf19.4817	1	W	921	2096606-2097527	921	2096635-2097556	0	89	71	4	0	0	0
3563	orf19.4818	1	W	1581	2102593-2104174	1584	2102619-2104203	3	23	23	7	1	0	0
2573	orf19.4819	1	W	357	2104241-2104598	357	2104270-2104627	0	-1	-1	0	0	0	0
5678	orf19.4820	1	W	1623	2106975-2108598	1623	2107003-2108626	0	43	39	1	0	0	0
4966	orf19.4821	1	C	1407	2108755-2110162	1407	2108783-2110190	0	6	5	10	0	0	0
5642	orf19.4822	1	C	1398	2111666-2113064	1398	2111694-2113092	0	0	0	1	0	0	0
3136	orf19.4823	1	C	1392	2114111-2115503	1392	2114139-2115531	0	-1	-1	0	0	0	0
3813	orf19.4824	1	W	819	2117883-2118702	819	2117912-2118731	0	37	35	1	0	0	1
1307	orf19.4825	1	C	465	2118765-2119230	465	2118794-2119259	0	-1	-1	0	0	0	0
2084	orf19.4826	1	W	1095	2120325-2120352,2120571-2121639	1095	2120355-2120382,2120601-2121669	0	-1	-1	0	0	0	1
5960	orf19.4827	1	W	1287	2122186-2123473	1287	2122216-2123503	0	332	271	3	0	0	0
295	orf19.4828	1	W	1530	2124255-2124298,2124364-2125851	1530	2124284-2124327,2124393-2125880	0	77	81	5	0	0	0
2361	orf19.4829	1	W	2286	2126302-2128588	2286	2126331-2128617	0	18	23	1	0	0	0
5136	orf19.4830	1	C	333	2128622-2128955	333	2128651-2128984	0	-1	-1	0	0	0	0
4626	orf19.4831	1	W	1542	2129701-2131243	1542	2129730-2131272	0	179	184	1	0	0	0
2375	orf19.4833	1	W	1656	2132271-2133927	1656	2132300-2133956	0	4	2	1	0	0	0
1500	orf19.4834	1	W	705	2134178-2134883	705	2134207-2134912	0	-1	-1	0	0	0	0
1057	orf19.4835	1	C	1584	2134901-2136485	1584	2134930-2136514	0	-1	-1	0	0	0	0
2774	orf19.4836	1	W	1335	2136930-2138265	1335	2136959-2138294	0	-1	-1	0	0	0	0
5838	orf19.4837	1	W	834	2138446-2139280	834	2138475-2139309	0	-1	-1	0	0	0	0
313	orf19.4837.1	1	C	219	2139300-2139519	219	2139329-2139548	0	-1	-1	0	0	0	0
4454	orf19.4839	1	W	897	2139738-2140635	897	2139767-2140664	0	-1	-1	0	0	0	0
4776	orf19.4841	1	C	1080	2140711-2141791	1080	2140740-2141820	0	-1	-1	0	0	0	0
5438	orf19.4842	1	W	342	2142221-2142563	342	2142250-2142592	0	-1	-1	0	0	0	0
1439	orf19.4843	1	C	2196	2142656-2144852	2196	2142685-2144881	0	-1	-1	0	0	0	0
5287	orf19.4844	1	C	1146	2145414-2146560	1146	2145443-2146589	0	101	79	4	0	0	1
2523	orf19.4845	1	C	522	2146944-2147466	522	2146974-2147496	0	369	479	5	0	0	0
544	orf19.4846	1	W	1242	2148138-2149380	1242	2148168-2149410	0	-1	-1	0	0	0	0
3886	orf19.4847	1	C	453	2148335-2148788	453	2148365-2148818	0	-1	-1	0	0	0	0
1882	orf19.4848	1	W	4203	2149709-2153912	4203	2149739-2153942	0	-1	-1	0	0	0	0
1040	orf19.4849	1	C	984	2153972-2154956	984	2154002-2154986	0	152	147	7	0	0	0
2450	orf19.4850	1	C	1851	2155974-2157825	1851	2156002-2157853	0	-1	-1	0	0	0	1
109	orf19.4851	1	C	1185	2158672-2159857	1185	2158700-2159885	0	-1	-1	0	0	0	0
6138	orf19.4853	1	W	1740	2161377-2163117	1740	2161406-2163146	0	-1	-1	0	0	0	0
4244	orf19.4855	1	C	453	2163446-2163899	453	2163475-2163928	0	2	3	0	0	0	0
5428	orf19.4856	1	W	1416	2166028-2167444	1416	2166057-2167473	0	6	2	5	0	0	0
2242	orf19.4857	1	C	819	2167586-2168405	819	2167615-2168434	0	17	48	3	0	0	0
1375	orf19.4858	1	W	2886	2169716-2172602	2886	2169743-2172629	0	80	93	13	0	0	0
4607	orf19.4861	1	W	813	2172959-2173772	813	2172983-2173796	0	20	5	8	0	0	0
20	orf19.4861.1	1	W	285	2173833-2174118	285	2173857-2174142	0	14	9	2	0	0	0
1572	orf19.4862	1	C	597	2174099-2174696	597	2174123-2174720	0	42	76	3	0	0	0
2009	orf19.4862.2	1	W	324	2174962-2175022,2175123-2175387	324	2174985-2175045,2175146-2175410	0	146	105	2	0	0	0
2315	orf19.4863	1	C	2511	2175551-2178062	2511	2175574-2178085	0	67	90	12	0	0	0
132	orf19.4864	1	C	915	2178885-2179800	915	2178906-2179821	0	114	93	5	0	0	0
215	orf19.4865	1	W	1857	2180966-2182823	1857	2180984-2182841	0	268	378	14	0	0	0
1069	orf19.4866	1	C	1794	2183232-2185026	1794	2183247-2185041	0	103	148	19	0	0	0
5908	orf19.4867	1	C	3537	2189047-2192584	3537	2189063-2192600	0	119	101	20	0	0	1
1549	orf19.4869	1	W	1554	2195292-2196846	1554	2195311-2196865	0	129	154	7	0	0	0
3348	orf19.4870	1	W	1695	2197008-2198703	1695	2197027-2198722	0	1430	1228	20	0	0	0
5650	orf19.4871	1	W	1743	2199803-2201546	1743	2199818-2201561	0	535	800	13	0	0	0
4682	orf19.4872	1	W	852	2202147-2202999	852	2202164-2203016	0	0	0	9	0	0	0
27	orf19.4873	1	C	513	2203480-2203993	513	2203495-2204008	0	3	1	4	0	0	0
645	orf19.4874	1	C	1821	2205478-2207299	1821	2205493-2207314	0	181	203	9	0	0	0
2811	orf19.4875	1	W	489	2208562-2209051	489	2208578-2209067	0	295	218	9	0	0	0
5739	orf19.4878	1	C	2547	2209393-2211940	2547	2209409-2211956	0	530	489	49	0	0	0
2765	orf19.4879.2	1	C	75	2212574-2212649	75	2212590-2212665	0	-1	-1	-1	0	0	0
2893	orf19.4880	1	W	2169	2213990-2216159	2169	2214007-2216176	0	10	70	23	0	0	0
706	orf19.4882	1	C	855	2216378-2217233	855	2216396-2217251	0	214	227	6	1	0	0
5448	orf19.4883	1	C	2232	2217861-2220093	2232	2217878-2220110	0	47	54	14	0	0	0
4767	orf19.4884	1	W	2358	2230423-2232781	2358	2230443-2232801	0	0	0	2	0	0	0
3138	orf19.4885	1	W	924	2236266-2237190	924	2236286-2237210	0	338	333	1	0	0	0
2614	orf19.4886	1	W	717	2239062-2239779	717	2239082-2239799	0	1	0	0	0	0	0
2740	orf19.4887	1	C	2187	2240100-2242287	2190	2240120-2242310	3	89	59	12	1	0	0
949	orf19.4888	1	W	834	2245319-2246153	834	2245343-2246177	0	93	95	3	0	0	0
620	orf19.4889	1	C	1755	2246396-2248151	1755	2246419-2248174	0	156	123	8	0	0	0
5031	orf19.4890	1	C	2931	2249425-2252356	2931	2249448-2252379	0	48	24	13	0	0	0
515	orf19.4892	1	C	1218	2255520-2256738	1218	2255543-2256761	0	109	83	5	0	0	0
2215	orf19.4893	1	C	4326	2259275-2263601	4326	2259296-2263622	0	88	75	17	0	0	0
4307	orf19.4894	1	C	735	2263997-2264732	735	2264018-2264753	0	0	1	1	0	0	0
3881	orf19.4895	1	C	822	2265007-2265829	822	2265028-2265850	0	40	51	3	0	0	0
6057	orf19.4896	1	C	723	2266225-2266948	723	2266246-2266969	0	-1	-1	0	0	0	0
4955	orf19.4897	1	C	963	2267329-2268292	963	2267350-2268313	0	147	94	3	0	0	0
1233	orf19.4898	1	C	690	2268552-2269242	690	2268573-2269263	0	0	1	0	0	0	0
9	orf19.4899	1	W	2841	2271420-2274261	2841	2271444-2274285	0	13	11	13	0	0	0
3651	orf19.4900	1	W	2487	2276280-2278767	2487	2276304-2278791	0	53	34	8	0	0	0
5944	orf19.4901	1	W	1035	2279993-2281028	1035	2280014-2281049	0	57	39	27	0	1	1
1089	orf19.4903	1	W	1065	2282242-2283307	1062	2282260-2283322	3	45	66	8	1	0	1
4788	orf19.4904	1	C	1341	2283328-2284669	1341	2283343-2284684	0	-1	-1	0	0	0	0
561	orf19.4905	1	W	1554	2285504-2287058	1554	2285518-2287072	0	22	30	5	0	0	0
1464	orf19.4906	1	C	2307	2287155-2289462	2307	2287169-2289476	0	148	187	23	0	0	0
1963	orf19.4907	1	C	1815	2292875-2294690	1818	2292890-2294708	3	773	745	11	1	0	0
2805	orf19.4908	1	W	336	2295457-2295793	336	2295475-2295811	0	4	0	3	0	0	0
5199	orf19.4909	1	C	2199	2296817-2299016	2199	2296833-2299032	0	460	400	15	0	0	0
4976	orf19.4909.1	1	C	207	2300022-2300229	207	2300037-2300244	0	20781	18468	-1	0	0	0
364	orf19.4910	1	C	753	2301164-2301917	753	2301179-2301932	0	85	110	3	0	0	0
4138	orf19.4911	1	W	963	2304089-2305052	963	2304105-2305068	0	39	34	4	0	0	0
4419	orf19.4912	1	C	1935	2305172-2307107	1935	2305188-2307123	0	137	119	17	0	1	2
2845	orf19.984	1	W	1509	2309015-2310524	1509	2309033-2310542	0	1	1	11	0	0	0
2748	orf19.985	1	W	2514	2311158-2313672	2514	2311176-2313690	0	141	142	13	0	0	0
3243	orf19.986	1	W	1122	2315123-2316245	1122	2315141-2316263	0	2756	2330	7	0	0	1
4711	orf19.988	1	W	1233	2316604-2317837	1233	2316614-2317847	0	90	155	15	0	1	1
3257	orf19.989	1	W	1011	2318222-2319233	1011	2318231-2319242	0	1555	1384	13	0	0	1
649	orf19.991	1	W	1527	2319709-2321236	1527	2319721-2321248	0	83	59	2	0	0	1
3022	orf19.992	1	W	1872	2321519-2323391	1872	2321531-2323403	0	268	239	9	0	0	0
1612	orf19.993	1	W	525	2323952-2324477	525	2323966-2324491	0	166	138	6	0	0	0
4126	orf19.994	1	W	549	2325521-2326070	549	2325535-2326084	0	42	55	10	0	0	0
4999	orf19.996	1	W	1854	2327301-2329155	1854	2327316-2329170	0	4	14	9	0	0	0
5110	orf19.997	1	W	600	2330134-2330734	600	2330149-2330749	0	10	8	0	0	0	0
1334	orf19.998	1	C	1563	2330869-2332432	1563	2330884-2332447	0	69	57	14	0	0	0
3795	orf19.999	1	C	2841	2332821-2335662	2841	2332836-2335677	0	22	5	18	0	1	1
3930	orf19.1002	1	C	1893	2337567-2339460	1893	2337582-2339475	0	16	18	5	0	0	0
6171	orf19.1005	1	C	1809	2340457-2342266	1809	2340472-2342281	0	3	2	15	0	0	0
6099	orf19.1830	1	C	333	2344189-2344522	333	2344204-2344537	0	0	1	0	0	0	0
3574	orf19.1831	1	C	99	2348879-2348978	423	2348567-2348990	324	1	0	3	0	0	0
4700	orf19.1832	1	W	1794	2349826-2351620	1794	2349838-2351632	0	-1	-1	0	0	0	0
6168	orf19.1833	1	W	1440	2352485-2353925	1440	2352496-2353936	0	-1	-1	0	0	0	0
232	orf19.1834	1	C	2733	2354088-2356821	2733	2354099-2356832	0	88	32	10	0	0	0
784	orf19.1835	1	C	1902	2357235-2359137	1905	2357244-2359149	3	198	153	14	0	0	0
3623	orf19.1836	1	W	1356	2360959-2362315	1356	2360974-2362330	0	231	237	10	0	0	1
4319	orf19.1837	1	W	717	2362544-2363261	717	2362560-2363277	0	201	157	1	0	0	1
6179	orf19.1839	1	C	4998	2364230-2369228	4998	2364246-2369244	0	1585	1616	34	0	0	0
849	orf19.1840	1	C	3648	2369640-2373288	3648	2369656-2373304	0	155	161	-1	0	0	0
1950	orf19.2352	1	W	975	2373927-2374902	975	2373942-2374917	0	143	151	5	0	0	0
4467	orf19.2351	1	C	906	2374946-2375852	906	2374961-2375867	0	25	17	1	0	1	1
2403	orf19.2350	1	C	1563	2376094-2377657	1563	2376111-2377674	0	65	111	5	0	0	0
5809	orf19.2347	1	C	1794	2378706-2380500	1794	2378721-2380515	0	353	451	14	0	0	0
3315	orf19.2346	1	W	1875	2381433-2383308	1875	2381447-2383322	0	52	53	8	0	0	1
3112	orf19.2344	1	C	1158	2383439-2384597	1158	2383453-2384611	0	10	3	6	0	0	0
1932	orf19.2343.1	1	C	27	2386445-2386472	27	2386460-2386487	0	41	53	-1	2	0	0
4020	orf19.2343	1	W	1449	2386741-2388190	1449	2386758-2388207	0	52	68	8	0	0	1
1971	orf19.2342	1	W	654	2388417-2389071	654	2388434-2389088	0	5	9	1	0	0	0
3034	orf19.2341	1	C	459	2389153-2389612	459	2389170-2389629	0	-1	-1	0	0	0	0
1011	orf19.2340	1	W	2481	2390649-2393130	2481	2390666-2393147	0	600	520	5	0	0	0
5204	orf19.2337	1	C	1632	2393492-2395124	1632	2393508-2395140	0	76	63	3	0	0	0
4938	orf19.2336	1	W	609	2396176-2396785	609	2396192-2396801	0	-1	-1	0	0	0	0
3852	orf19.2335	1	C	1491	2396767-2398258	1491	2396783-2398274	0	614	509	6	0	0	0
5407	orf19.2334	1	W	969	2398484-2399453	969	2398500-2399469	0	202	205	7	0	0	0
5952	orf19.2333	1	C	1491	2399606-2401097	1491	2399624-2401115	0	745	747	5	0	0	0
392	orf19.2332	1	W	795	2403480-2404275	795	2403498-2404293	0	1	0	5	0	0	0
269	orf19.2331	1	C	1338	2404329-2405667	1338	2404348-2405686	0	34	48	7	0	0	1
2547	orf19.2329.1	1	W	414	2406473-2406476,2406855-2407266	414	2406488-2406491,2406870-2407281	0	5194	4783	1	0	0	0
996	orf19.2330	1	W	1296	2407738-2409034	1296	2407754-2409050	0	616	575	12	0	0	1
5873	orf19.2328	1	C	837	2409030-2409867	837	2409046-2409883	0	496	406	9	0	0	0
4573	orf19.2326	1	C	1458	2410866-2412324	1458	2410881-2412339	0	159	156	9	0	0	0
3390	orf19.2325	1	W	1554	2412546-2414100	1554	2412561-2414115	0	75	56	6	0	0	0
2505	orf19.2324	1	C	1317	2414164-2415481	1317	2414179-2415496	0	221	248	7	0	0	0
1065	orf19.2322.3	1	C	435	2415792-2416227	435	2415807-2416242	0	358	367	-1	0	0	0
5080	orf19.2320	1	C	1482	2416749-2418231	1482	2416764-2418246	0	23	42	1	0	0	0
3104	orf19.2318.1	1	W	696	2418421-2418460,2418530-2419187	696	2418436-2418475,2418545-2419202	0	219	160	2	0	0	0
4213	orf19.2319	1	W	2019	2419631-2421650	2019	2419646-2421665	0	1012	878	18	0	0	0
3548	orf19.2317	1	W	534	2423243-2423777	534	2423262-2423796	0	3	1	1	0	0	0
1127	orf19.2315	1	C	1563	2424039-2425602	1563	2424057-2425620	0	162	173	10	0	0	0
465	orf19.2314	1	C	408	2426369-2426777	408	2426388-2426796	0	-1	-1	0	0	0	0
2909	orf19.2313	1	C	1191	2427085-2428276	1191	2427104-2428295	0	69	64	8	0	0	0
2196	orf19.2312	1	W	2040	2429990-2432030	2040	2430010-2432050	0	59	65	13	0	0	0
1823	orf19.2311	1	W	783	2432330-2432333,2432670-2433450	783	2432350-2432353,2432690-2433470	0	777	728	2	0	0	0
5811	orf19.2310.1	1	W	192	2434004-2434196	192	2434025-2434217	0	1384	1761	1	0	0	0
3870	orf19.2310	1	W	897	2434531-2434632,2434714-2435510	897	2434552-2434653,2434735-2435531	0	14	24	8	0	0	0
207	orf19.2309.2	1	C	63	2436447-2436510	63	2436468-2436531	0	17	22	-1	0	0	0
61	orf19.2309	1	W	2118	2438077-2440195	2118	2438095-2440213	0	118	145	8	0	0	0
6173	orf19.2308	1	W	1086	2441909-2442995	1086	2441932-2443018	0	81	74	2	0	0	0
2133	orf19.2307	1	C	1632	2443303-2444935	1632	2443325-2444957	0	117	192	10	0	0	1
1285	orf19.2306	1	W	537	2445487-2446024	537	2445510-2446047	0	79	58	2	0	0	0
2679	orf19.2305	1	C	375	2446119-2446494	375	2446142-2446517	0	238	266	2	0	0	0
2020	orf19.2304	1	C	1029	2446831-2447860	1029	2446854-2447883	0	272	347	5	0	0	1
4870	orf19.2303	1	W	702	2448591-2449293	702	2448617-2449319	0	-1	-1	0	0	0	0
3910	orf19.2302	1	W	1470	2449598-2451068	1470	2449624-2451094	0	36	22	5	0	0	0
5521	orf19.2301	1	W	696	2451393-2452089	696	2451419-2452115	0	67	95	2	0	0	0
3004	orf19.2299	1	C	306	2452118-2452424	306	2452144-2452450	0	285	352	5	0	0	0
2324	orf19.2298	1	W	1314	2452945-2454259	1314	2452971-2454285	0	8	8	1	0	0	0
166	orf19.2297	1	W	768	2454889-2455657	771	2454919-2455690	3	124	128	2	1	0	0
1027	orf19.2296	1	W	7656	2457005-2464661	7653	2457036-2464689	3	181	155	49	1	0	1
3846	orf19.681	1	C	1905	2464997-2466902	1905	2465025-2466930	0	52	54	4	0	0	0
4508	orf19.680	1	C	1410	2468097-2469507	1410	2468126-2469536	0	823	857	4	0	0	0
4029	orf19.679	1	W	564	2469729-2470293	564	2469758-2470322	0	144	104	2	0	0	0
3168	orf19.677	1	C	822	2470428-2471250	822	2470457-2471279	0	196	135	7	0	0	0
5483	orf19.676	1	W	897	2472592-2473489	897	2472619-2473516	0	-1	-1	0	0	0	0
1022	orf19.675.1	1	C	138	2473824-2473962	138	2473851-2473989	0	0	0	0	0	0	0
1423	orf19.675	1	W	639	2475466-2476105	639	2475493-2476132	0	564	632	9	0	0	0
1396	orf19.674	1	W	1092	2476679-2477771	1092	2476709-2477801	0	12	6	0	0	0	0
599	orf19.673	1	W	1110	2477988-2479098	1110	2478021-2479131	0	3	4	2	0	0	0
2758	orf19.672	1	C	1746	2479102-2480848	1746	2479135-2480881	0	21	12	5	0	1	2
1906	orf19.671	1	C	2010	2481366-2483376	2010	2481399-2483409	0	142	129	6	0	0	0
5120	orf19.670.2	1	C	45	2485291-2485336	45	2485328-2485373	0	204	150	-1	0	0	0
4004	orf19.670	1	C	309	2487009-2487318	309	2487045-2487354	0	0	1	0	0	0	1
2529	orf19.669	1	W	1872	2487834-2489706	1872	2487869-2489741	0	4	18	23	0	0	0
2804	orf19.668	1	C	1479	2489767-2491246	1479	2489802-2491281	0	648	567	17	0	0	0
2389	orf19.667.1	1	W	273	2491996-2492003,2492356-2492622	273	2492032-2492039,2492391-2492657	0	5691	6759	2	0	0	0
1936	orf19.666	1	C	2181	2492879-2495060	2181	2492914-2495095	0	210	280	17	0	0	0
1286	orf19.665	1	W	804	2495611-2496415	804	2495650-2496454	0	781	987	11	0	1	1
254	orf19.664	1	W	735	2496946-2497681	735	2496986-2497721	0	29	44	5	0	0	0
5797	orf19.663	1	C	4050	2497803-2501853	4050	2497843-2501893	0	123	127	8	0	0	0
2140	orf19.8278	1	C	342	2503483-2503825	342	2503520-2503862	0	21	21	3	0	0	0
3186	orf19.661	1	W	1077	2504055-2505132	1077	2504092-2505169	0	424	472	7	0	0	0
3697	orf19.660	1	W	1947	2506080-2508027	1947	2506116-2508063	0	12	10	1	0	0	0
4536	orf19.658	1	C	3705	2508130-2511835	3702	2508166-2511868	3	213	256	28	1	0	0
2248	orf19.657	1	C	1158	2513479-2514637	1158	2513513-2514671	0	1893	2248	10	0	0	0
2782	orf19.656	1	C	786	2517446-2518232	786	2517479-2518265	0	0	5	0	0	0	0
631	orf19.655	1	W	1638	2522253-2523891	1638	2522285-2523923	0	261	343	11	0	0	1
2848	orf19.1171	1	C	2259	2524661-2526920	2259	2524692-2526951	0	0	1	5	0	0	0
1796	orf19.1170	1	C	807	2528396-2529203	807	2528427-2529234	0	-1	-1	0	0	0	1
5727	orf19.1169	1	C	951	2529486-2530437	951	2529517-2530468	0	44	24	6	0	0	0
493	orf19.1168	1	C	588	2531220-2531808	588	2531251-2531839	0	143	275	6	0	1	1
263	orf19.1167	1	C	1161	2532323-2533484	1161	2532347-2533508	0	17	17	6	0	0	0
973	orf19.1166	1	C	180	2537768-2537948	180	2537793-2537973	0	530	446	-1	0	0	0
2420	orf19.1164	1	W	561	2538463-2539024	561	2538488-2539049	0	1327	1994	5	0	0	0
35	orf19.1163	1	C	1092	2539209-2540301	1092	2539234-2540326	0	6	16	1	0	0	0
3404	orf19.1162.1	1	W	534	2540462-2540493,2540573-2541076	534	2540487-2540518,2540598-2541101	0	0	2	1	0	0	0
895	orf19.1162	1	W	378	2541301-2541679	378	2541326-2541704	0	239	229	4	0	0	0
1716	orf19.1161	1	W	5133	2542195-2547328	5133	2542220-2547353	0	277	284	27	0	0	0
2378	orf19.1160	1	W	648	2547637-2548285	648	2547665-2548313	0	64	81	5	0	0	0
3479	orf19.1159	1	C	1521	2548342-2549863	1521	2548370-2549891	0	155	184	11	0	0	0
4338	orf19.1158	1	W	894	2550040-2550934	57	2550068-2550125	837	-1	-1	0	1	0	0
5899	orf19.1156	1	C	1155	2550992-2552147	1155	2551019-2552174	0	-1	-1	0	0	0	0
987	orf19.1155	1	C	855	2552592-2553447	855	2552619-2553474	0	20	15	1	0	0	1
1609	orf19.1154	1	W	474	2554179-2554653	474	2554207-2554681	0	-1	-1	0	0	0	0
3779	orf19.1153	1	W	1707	2555743-2557450	1707	2555771-2557478	0	501	396	5	0	0	0
4477	orf19.1152	1	W	798	2558259-2559057	798	2558285-2559083	0	-1	-1	0	0	1	1
701	orf19.1150.1	1	C	222	2559126-2559348	222	2559152-2559374	0	-1	-1	0	0	0	0
5919	orf19.1150	1	W	1419	2560923-2562342	1419	2560949-2562368	0	13	15	2	0	0	0
4208	orf19.1149	1	C	1080	2562579-2563659	1080	2562605-2563685	0	30	38	3	0	0	0
3307	orf19.1148	1	C	792	2564651-2565443	792	2564677-2565469	0	2	0	5	0	0	0
2511	orf19.1146	1	W	369	2568105-2568474	369	2568135-2568504	0	11	14	1	0	1	1
414	orf19.1144	1	W	3366	2568706-2572072	3366	2568736-2572102	0	348	311	20	0	0	0
3184	orf19.1143	1	W	1185	2572502-2573687	1185	2572532-2573717	0	84	62	8	0	0	0
6088	orf19.1142	1	W	1920	2574686-2576606	1920	2574716-2576636	0	41	41	14	0	0	0
3950	orf19.1140	1	C	627	2576826-2577453	627	2576856-2577483	0	120	108	3	0	0	1
337	orf19.1139	1	C	2925	2578024-2580949	2922	2578056-2580978	3	216	239	17	1	0	0
3953	orf19.1137	1	W	675	2584073-2584748	675	2584100-2584775	0	284	260	15	0	0	0
1875	orf19.1136	1	C	438	2584809-2585247	438	2584837-2585275	0	120	62	4	0	0	0
5799	orf19.1135	1	W	2436	2585521-2587957	2436	2585549-2587985	0	148	158	14	0	0	0
1403	orf19.5282	1	W	1443	2593207-2594650	1443	2593232-2594675	0	928	1438	15	0	0	0
624	orf19.5281	1	W	3663	2595241-2598904	3663	2595266-2598929	0	1157	1101	25	0	0	0
6147	orf19.5280	1	W	1662	2600135-2601797	1662	2600159-2601821	0	488	624	7	1	0	0
3755	orf19.5279	1	W	423	2602141-2602564	423	2602163-2602586	0	-1	-1	0	0	0	0
1503	orf19.5278	1	W	1029	2603062-2604091	1029	2603084-2604113	0	-1	-1	0	0	0	0
935	orf19.5277	1	C	1224	2604265-2605489	1224	2604287-2605511	0	-1	-1	0	0	0	0
5390	orf19.5276	1	W	1248	2605743-2606991	1248	2605765-2607013	0	-1	-1	0	0	0	0
1346	orf19.5275	1	W	1224	2607318-2608542	1224	2607340-2608564	0	-1	-1	0	0	0	0
878	orf19.5274	1	W	3066	2610699-2613765	3069	2610721-2613790	3	69	90	12	1	0	0
4188	orf19.5271	1	C	1746	2614001-2615747	1746	2614026-2615772	0	-1	-1	0	0	0	0
3279	orf19.5270	1	W	1023	2616938-2617961	1023	2616963-2617986	0	-1	-1	0	0	0	0
866	orf19.5269.1	1	C	255	2618167-2618422	255	2618192-2618447	0	-1	-1	0	0	0	0
4623	orf19.5269	1	C	1392	2619039-2620431	1392	2619064-2620456	0	-1	-1	0	0	0	0
545	orf19.5268	1	W	513	2620878-2621391	513	2620903-2621416	0	-1	-1	0	0	0	0
1400	orf19.5267	1	W	486	2623938-2624424	486	2623963-2624449	0	-1	-1	0	0	0	0
2595	orf19.5266	1	C	1380	2624669-2626049	1380	2624694-2626074	0	-1	-1	0	0	0	0
2781	orf19.5265	1	C	2715	2626531-2629246	2715	2626556-2629271	0	-1	-1	0	0	0	0
4036	orf19.5264	1	W	426	2631971-2632397	426	2631996-2632422	0	-1	-1	0	0	0	0
1825	orf19.5263	1	W	1392	2632883-2634275	1392	2632908-2634300	0	-1	-1	0	0	0	0
6189	orf19.5262	1	W	432	2634454-2634886	432	2634479-2634911	0	-1	-1	0	0	0	0
2419	orf19.5260	1	W	2859	2635326-2638185	2859	2635351-2638210	0	34	23	1	0	0	0
4109	orf19.5259	1	C	720	2638287-2639007	720	2638312-2639032	0	9	24	4	0	0	0
5020	orf19.5258	1	C	1881	2639158-2641039	1881	2639183-2641064	0	18	21	10	0	0	0
5725	orf19.5257	1	W	1593	2641830-2643423	1593	2641855-2643448	0	-1	-1	0	0	0	0
2929	orf19.5256	1	C	1356	2643554-2644910	1356	2643579-2644935	0	-1	-1	0	0	0	0
516	orf19.5255	1	C	2004	2645338-2647342	2004	2645363-2647367	0	2	1	1	0	0	0
3180	orf19.5254	1	C	381	2647753-2648134	381	2647778-2648159	0	-1	-1	0	0	0	0
3860	orf19.5253	1	W	2199	2648564-2650763	2199	2648589-2650788	0	2	2	1	0	0	0
3160	orf19.5251	1	C	2400	2650844-2653244	2400	2650869-2653269	0	-1	-1	0	0	0	0
1245	orf19.5250	1	W	489	2653575-2654064	489	2653600-2654089	0	-1	-1	0	0	0	0
5861	orf19.5249	1	C	45	2654648-2654693	45	2654673-2654718	0	-1	-1	-1	0	0	0
5123	orf19.5248	1	W	510	2655487-2655997	510	2655512-2656022	0	-1	-1	0	0	0	0
5999	orf19.5247	1	C	1281	2656070-2657351	1281	2656095-2657376	0	-1	-1	0	0	0	0
2568	orf19.5246	1	C	1167	2657614-2658781	1167	2657639-2658806	0	26	13	1	0	0	0
243	orf19.5245	1	W	2169	2659207-2661376	2169	2659232-2661401	0	-1	-1	0	0	0	0
4039	orf19.5244	1	W	2916	2661689-2664605	2916	2661714-2664630	0	43	51	5	0	0	0
1587	orf19.5243	1	W	1563	2664830-2666393	1563	2664855-2666418	0	594	488	18	0	0	0
6026	orf19.5242	1	W	1446	2666923-2668369	1446	2666946-2668392	0	58	57	19	2	0	0
3613	orf19.5241	1	W	3006	2669543-2672549	3006	2669561-2672567	0	344	343	15	0	0	0
3888	orf19.5239	1	C	1413	2672747-2674160	1416	2672765-2674181	3	60	90	9	1	0	0
141	orf19.5238	1	C	1818	2674434-2676252	1818	2674455-2676273	0	218	237	10	0	0	0
5644	orf19.5237	1	W	642	2677447-2678089	642	2677470-2678112	0	29	49	5	0	0	1
3066	orf19.5236	1	W	945	2678243-2678483,2678548-2679253	945	2678265-2678505,2678570-2679275	0	26	24	7	0	0	1
2636	orf19.5235	1	C	699	2679405-2680104	699	2679427-2680126	0	316	337	2	0	0	0
4912	orf19.5234	1	C	2010	2680498-2682508	2010	2680522-2682532	0	154	137	18	0	0	0
4423	orf19.5233	1	W	252	2683646-2683898	348	2683676-2684024	96	0	0	8	1	0	0
419	orf19.5232	1	C	879	2685673-2686552	879	2685705-2686584	0	321	286	3	0	0	0
2553	orf19.5231.2	1	C	204	2687270-2687474	204	2687303-2687507	0	666	508	2	0	0	0
6178	orf19.5231	1	W	1236	2687829-2689065	1233	2687863-2689096	3	3	2	13	1	0	0
2155	orf19.5230	1	C	1011	2689230-2690241	1011	2689261-2690272	0	351	320	3	0	0	0
1567	orf19.5229	1	W	3015	2690733-2693748	3015	2690764-2693779	0	319	346	23	0	0	0
4979	orf19.5228	1	C	624	2693869-2694493	624	2693900-2694524	0	529	449	4	0	0	1
5606	orf19.5227	1	W	498	2695824-2696322	495	2695859-2696354	3	355	259	6	1	0	0
501	orf19.5226	1	C	1275	2696454-2697729	1275	2696486-2697761	0	707	756	10	0	0	0
4026	orf19.5225.2	1	C	12	2698577-2698589	12	2698611-2698623	0	24903	21272	-1	0	0	0
1123	orf19.5225	1	C	378	2699586-2699964	378	2699620-2699998	0	116	136	2	0	0	0
2899	orf19.5224	1	C	2844	2700213-2703048	2844	2700247-2703082	0	284	359	-1	0	0	0
473	orf19.5223	1	C	399	2703241-2703640	390	2703282-2703672	9	27	24	9	1	0	0
2222	orf19.5221	1	W	2952	2704555-2707507	2952	2704589-2707541	0	112	98	22	0	1	1
2113	orf19.5220	1	W	858	2707787-2708645	858	2707820-2708678	0	3	1	2	0	0	1
4809	orf19.5219	1	C	7932	2708996-2716928	7932	2709029-2716961	0	294	412	55	0	0	0
1568	orf19.69.2	1	C	294	2718598-2718892	294	2718630-2718924	0	0	0	0	0	1	1
6051	orf19.69	1	W	738	2719986-2720724	738	2720016-2720754	0	5	8	5	0	0	0
6019	orf19.68.2	1	W	417	2720881-2720964,2721050-2721384	417	2720912-2720995,2721081-2721415	0	12	22	2	0	0	0
5456	orf19.3767	1	W	4020	2723199-2727219	4020	2723230-2727250	0	191	209	14	0	0	0
4110	orf19.3765	1	W	4182	2729366-2733548	4182	2729405-2733587	0	144	175	21	0	0	1
2478	orf19.3764	1	W	2280	2734117-2736397	2280	2734156-2736436	0	33	30	6	0	0	0
3568	orf19.3763	1	C	1377	2736520-2737897	1380	2736559-2737939	3	32	39	4	1	0	0
1202	orf19.3762	1	W	537	2738243-2738780	537	2738285-2738822	0	111	121	4	0	0	0
2175	orf19.3761	1	C	2739	2738878-2741617	2739	2738920-2741659	0	113	103	14	0	1	1
2391	orf19.3760	1	C	774	2741888-2742662	774	2741930-2742704	0	0	0	-1	0	0	0
798	orf19.3759	1	C	1341	2743142-2744483	1341	2743183-2744524	0	-1	-1	0	0	0	0
3842	orf19.3758	1	W	1428	2744855-2746283	1428	2744896-2746324	0	38	20	3	0	0	0
4782	orf19.3757	1	W	345	2746774-2747119	345	2746815-2747160	0	1398	955	2	0	0	0
2883	orf19.3756	1	C	1923	2747594-2749517	1923	2747637-2749560	0	196	236	7	0	0	0
3477	orf19.3755	1	W	663	2749635-2750298	663	2749678-2750341	0	298	366	2	0	0	0
3879	orf19.6362	1	W	4401	2752423-2756824	4401	2752462-2756863	0	666	814	22	0	0	0
5724	orf19.6360	1	C	675	2756978-2757653	675	2757019-2757694	0	45	39	6	0	0	0
3293	orf19.6359	1	W	402	2758086-2758488	402	2758128-2758530	0	35	53	3	0	0	1
5590	orf19.6358	1	C	42	2758996-2759038	42	2759038-2759080	0	73	43	-1	0	1	1
4696	orf19.6357	1	W	2091	2759596-2761687	2091	2759637-2761728	0	50	49	6	0	0	1
2432	orf19.6356	1	C	2736	2761720-2764456	2739	2761761-2764500	3	37	42	15	1	1	1
1502	orf19.6355	1	W	1554	2764652-2766206	1554	2764697-2766251	0	779	744	10	0	0	0
4627	orf19.6354	1	C	651	2766291-2766942	651	2766336-2766987	0	37	60	14	0	0	0
3716	orf19.6353	1	W	2079	2767676-2769755	2079	2767721-2769800	0	27	18	-1	0	0	0
5070	orf19.6351	1	C	1404	2770339-2771743	1404	2770385-2771789	0	70	79	6	0	0	0
4982	orf19.6350	1	C	543	2772394-2772937	543	2772440-2772983	0	2	1	12	0	0	0
1839	orf19.6349	1	W	1008	2774655-2775663	1008	2774703-2775711	0	123	128	5	0	0	0
2815	orf19.6348	1	W	2823	2776583-2779406	2826	2776633-2779459	3	59	47	10	3	0	0
3507	orf19.6347	1	C	1563	2779484-2781047	1563	2779537-2781100	0	34	65	9	0	0	0
4564	orf19.6346	1	W	966	2781214-2782180	966	2781267-2782233	0	124	103	2	0	0	0
5324	orf19.6345	1	W	2793	2782419-2785212	2793	2782473-2785266	0	336	271	7	2	0	0
116	orf19.6344	1	W	1173	2785550-2786723	1173	2785604-2786777	0	96	159	8	0	0	0
780	orf19.6343	1	C	1014	2787032-2788046	1014	2787086-2788100	0	102	76	3	0	0	1
99	orf19.6342	1	W	486	2789408-2789894	486	2789463-2789949	0	3	3	1	0	0	0
2087	orf19.6341	1	W	915	2790185-2791100	912	2790242-2791154	3	131	152	8	1	0	1
2976	orf19.6340	1	C	570	2791203-2791773	570	2791256-2791826	0	27	31	-1	0	0	1
5074	orf19.4913	1	C	3627	2792675-2796302	3627	2792725-2796352	0	131	119	25	2	0	0
6125	orf19.4914	1	W	354	2797730-2798084	354	2797785-2798139	0	73	92	5	0	0	0
4030	orf19.4914.1	1	W	234	2799758-2799992	234	2799812-2800046	0	33	12	1	0	0	0
874	orf19.4916	1	C	1470	2800800-2802270	1470	2800854-2802324	0	10	15	-1	0	0	0
1854	orf19.4917	1	C	648	2802326-2802974	648	2802380-2803028	0	32	54	17	0	0	0
2578	orf19.4918	1	C	135	2805031-2805166	1560	2803661-2805221	1425	40	28	10	1	0	0
1793	orf19.4919	1	W	1311	2805493-2806804	1311	2805548-2806859	0	-1	-1	0	0	0	0
1384	orf19.4921	1	W	2172	2807799-2809971	2172	2807855-2810027	0	57	65	45	0	0	0
5363	orf19.4921.1	1	W	165	2811829-2811994	165	2811890-2812055	0	192	269	0	0	0	2
5402	orf19.4922	1	C	12	2813136-2813148	12	2813197-2813209	0	19	8	-1	0	0	0
77	orf19.4923	1	C	1557	2813619-2815176	1557	2813680-2815237	0	1	1	1	0	0	0
1665	orf19.4923.1	1	C	213	2815300-2815513	213	2815361-2815574	0	-1	-1	0	0	0	0
921	orf19.4924	1	W	3954	2815745-2819699	3954	2815806-2819760	0	-1	-1	0	0	0	0
4915	orf19.4927	1	C	5199	2819844-2825043	5199	2819905-2825104	0	-1	-1	0	0	0	0
5793	orf19.4928	1	C	2256	2827168-2829424	2256	2827229-2829485	0	115	129	3	0	0	0
446	orf19.4929	1	W	3525	2831915-2835440	3525	2831977-2835502	0	137	121	18	0	0	0
4796	orf19.4930	1	C	579	2835593-2836172	579	2835655-2836234	0	19	13	0	0	0	0
676	orf19.4931	1	C	2346	2836370-2838716	2346	2836432-2838778	0	1114	903	18	0	0	0
1430	orf19.4931.1	1	W	396	2839768-2839879,2840233-2840518	396	2839829-2839940,2840294-2840579	0	5	25	0	0	0	0
1311	orf19.4932	1	C	2286	2840977-2843263	2286	2841039-2843325	0	992	738	15	0	0	0
2051	orf19.4933	1	C	1302	2843560-2844862	1302	2843622-2844924	0	166	184	7	0	0	0
2686	orf19.4934	1	W	1215	2848527-2849742	1212	2848591-2849803	3	0	0	16	1	0	0
5486	orf19.4936	1	W	396	2853430-2853826	231	2853491-2853722	165	0	3	4	3	0	0
1677	orf19.4936.1	1	W	216	2854922-2855138	216	2854983-2855199	0	1	0	0	0	0	0
682	orf19.4937	1	C	3642	2856172-2859814	3642	2856237-2859879	0	516	550	17	0	0	0
2673	orf19.4939	1	C	4905	2861171-2866076	4905	2861236-2866141	0	178	210	21	0	0	0
2496	orf19.4940	1	C	1680	2866562-2868242	1680	2866630-2868310	0	88	64	5	0	0	0
5506	orf19.4941	1	C	810	2868838-2869648	810	2868908-2869718	0	1118	1084	0	0	0	1
4803	orf19.4942	1	W	369	2871151-2871520	369	2871224-2871593	0	4	6	5	0	0	0
2232	orf19.4943	1	W	1377	2874091-2875468	1377	2874165-2875542	0	-1	-1	0	0	0	0
2741	orf19.4945	1	C	3645	2875540-2879185	3645	2875614-2879259	0	160	140	11	0	0	0
2077	orf19.4946	1	W	762	2879461-2880223	762	2879535-2880297	0	1	0	1	0	0	0
4189	orf19.4947	1	W	510	2880545-2881055	510	2880619-2881129	0	-1	-1	0	0	0	0
3090	orf19.4948	1	C	1215	2881277-2882492	1215	2881352-2882567	0	103	121	12	0	0	0
1362	orf19.4949	1	C	237	2882945-2883182	303	2882953-2883256	66	107	17	2	1	0	0
5694	orf19.4950	1	C	2442	2883635-2886077	2442	2883707-2886149	0	21	29	2	0	0	0
932	orf19.4951	1	W	1269	2887974-2889243	1269	2888043-2889312	0	91	116	12	0	0	0
86	orf19.4952	1	W	939	2891511-2892450	939	2891577-2892516	0	666	854	6	0	0	0
445	orf19.4952.1	1	W	456	2893262-2893356,2893463-2893825	456	2893328-2893422,2893529-2893891	0	43	56	2	0	0	0
2633	orf19.4953	1	W	897	2894187-2895084	897	2894249-2895146	0	21	18	2	0	0	1
1788	orf19.4954	1	C	591	2895385-2895976	591	2895445-2896036	0	156	133	2	0	0	0
4839	orf19.4955	1	W	1527	2896626-2896699,2896759-2898213	1524	2896687-2896760,2896820-2898271	3	2	1	2	1	0	0
3538	orf19.4956	1	C	2982	2898278-2901260	2988	2898336-2901324	6	804	642	9	2	0	0
5374	orf19.4958	1	W	1869	2902543-2904412	1869	2902607-2904476	0	-1	-1	0	0	1	1
2250	orf19.4959	1	C	1722	2904814-2906536	1722	2904878-2906600	0	-1	-1	0	0	0	0
3285	orf19.4960	1	C	1035	2907227-2908262	1035	2907291-2908326	0	23	24	1	0	0	0
2323	orf19.4961	1	W	1755	2911550-2913305	1755	2911611-2913366	0	544	450	7	0	0	0
4238	orf19.4962	1	C	1128	2913603-2914731	1128	2913664-2914792	0	35	39	6	0	1	1
3575	orf19.4963	1	W	1293	2914961-2916158	1293	2915025-2916222	0	177	186	-1	0	0	0
603	orf19.4964	1	W	846	2916429-2917275	843	2916492-2917335	3	60	74	4	1	0	0
5993	orf19.4965	1	W	2091	2917533-2919624	2091	2917590-2919681	0	18	25	13	0	0	0
1521	orf19.4966	1	C	2196	2920005-2922201	2196	2920058-2922254	0	58	25	3	0	1	1
1451	orf19.4967	1	W	399	2925364-2925383,2925453-2925833	399	2925418-2925437,2925507-2925887	0	149	247	2	0	0	1
3181	orf19.4969	1	C	45	2930485-2930530	45	2930536-2930581	0	409	463	-1	1	0	1
3823	orf19.4970	1	C	1728	2932004-2933732	1728	2932059-2933787	0	3	3	13	0	0	0
971	orf19.4972	1	C	1947	2935439-2937386	1947	2935491-2937438	0	0	0	21	0	0	0
360	orf19.4975	1	W	2760	2944607-2947367	2760	2944661-2947421	0	5	7	18	0	1	1
4432	orf19.4976	1	W	321	2951066-2951387	357	2951117-2951474	36	0	2	3	1	0	0
3505	orf19.4979	1	W	2001	2952043-2954044	2001	2952092-2954093	0	3	2	1	0	0	0
3357	orf19.4980	1	W	1971	2955579-2957550	1971	2955629-2957600	0	353	386	6	0	0	0
4078	orf19.4981	1	C	2115	2957835-2959950	759	2959241-2960000	1356	53	62	14	0	0	1
4760	orf19.4982	1	C	1629	2960915-2962544	1629	2960967-2962596	0	52	84	13	0	0	0
5450	orf19.4983	1	C	816	2963210-2964026	816	2963262-2964078	0	79	100	2	0	0	0
728	orf19.4984	1	W	57	2964340-2964397	42	2964392-2964434	15	207	224	-1	1	0	0
1382	orf19.4985	1	W	1755	2966506-2968261	1755	2966557-2968312	0	58	41	7	0	0	0
2755	orf19.4987	1	C	1350	2968376-2969726	1350	2968427-2969777	0	399	431	11	0	0	0
5444	orf19.4988	1	W	1518	2969937-2971455	1515	2969988-2971503	3	46	47	10	1	0	0
1540	orf19.4991	1	W	2817	2976171-2978988	2817	2976220-2979037	0	-1	-1	0	0	0	0
1688	orf19.4993	1	W	2391	2981430-2983821	2391	2981479-2983870	0	-1	-1	0	0	0	0
3406	orf19.4995	1	W	2559	2984936-2986169	2559	2984985-2986218	0	0	1	-1	0	0	0
4366	orf19.4996	1	W	897	2986268-2987165	897	2986317-2987214	0	-1	-1	0	0	0	0
5273	orf19.4997	1	C	2238	2987610-2989848	2238	2987659-2989897	0	-1	-1	0	0	0	0
6165	orf19.4998	1	W	2976	2993164-2993211,2993277-2996206	2976	2993212-2993259,2993325-2996254	0	396	222	1	0	0	0
3891	orf19.5000	1	W	1683	2997023-2998706	1683	2997071-2998754	0	-1	-1	0	0	0	0
1768	orf19.5001	1	W	1776	2999705-3001481	1776	2999753-3001529	0	-1	-1	0	0	0	0
68	orf19.5003	1	C	1347	3001562-3002909	1347	3001610-3002957	0	-1	-1	0	0	0	0
1604	orf19.5004	1	W	2547	3003302-3005849	2547	3003350-3005897	0	6	8	1	0	0	0
594	orf19.5005	1	W	1947	3006289-3008236	1947	3006337-3008284	0	-1	-1	0	0	0	0
343	orf19.5006	1	C	534	3008307-3008841	534	3008355-3008889	0	-1	-1	0	0	0	0
1962	orf19.5006.1	1	C	249	3009419-3009668	249	3009467-3009716	0	-1	-1	-1	0	0	0
802	orf19.5007	1	W	1131	3011280-3011290,3011948-3013069	1131	3011328-3011338,3011997-3013118	0	-1	-1	0	0	0	0
3207	orf19.5008.1	1	C	300	3013342-3013642	300	3013391-3013691	0	-1	-1	0	0	0	0
6072	orf19.5009	1	W	1917	3013901-3015818	1917	3013950-3015867	0	-1	-1	0	0	0	0
6105	orf19.5010	1	C	981	3015919-3016900	981	3015968-3016949	0	-1	-1	0	0	0	0
3927	orf19.5011	1	W	2277	3017732-3020009	2274	3017781-3020055	3	-1	-1	0	1	0	0
79	orf19.5012	1	C	597	3020099-3020696	597	3020145-3020742	0	-1	-1	0	0	0	0
5656	orf19.5013	1	W	1635	3020887-3022522	1635	3020933-3022568	0	-1	-1	0	0	0	0
4968	orf19.5014	1	C	708	3022645-3023353	708	3022691-3023399	0	-1	-1	0	0	0	0
756	orf19.5015	1	W	4686	3025956-3030642	4686	3026001-3030687	0	-1	-1	0	0	0	0
131	orf19.5016	1	C	366	3030857-3031223	366	3030902-3031268	0	-1	-1	0	0	0	0
658	orf19.5017	1	C	2016	3031400-3033416	2016	3031445-3033461	0	-1	-1	0	0	0	0
1949	orf19.5019	1	W	2085	3035077-3037162	2085	3035122-3037207	0	-1	-1	0	0	0	0
5396	orf19.5020	1	C	1023	3037456-3038479	1023	3037501-3038524	0	-1	-1	0	0	0	0
4840	orf19.5021	1	C	1254	3038921-3040175	1254	3038966-3040220	0	-1	-1	0	0	0	0
806	orf19.5022	1	W	1956	3041409-3043365	1956	3041454-3043410	0	-1	-1	0	0	0	0
455	orf19.5023	1	C	1530	3043456-3044986	1530	3043501-3045031	0	-1	-1	0	0	0	0
2627	orf19.5024	1	C	6	3047276-3047282	6	3047321-3047327	0	-1	-1	-1	0	0	0
2102	orf19.5025	1	W	1584	3051440-3053024	1584	3051485-3053069	0	-1	-1	0	0	0	0
4507	orf19.5026	1	C	3534	3053335-3056869	3534	3053380-3056914	0	-1	-1	0	0	0	0
3745	orf19.5027	1	C	1710	3061358-3063068	1710	3061402-3063112	0	-1	-1	0	0	0	0
5623	orf19.5029	1	C	1638	3063750-3065388	1638	3063794-3065432	0	-1	-1	0	0	0	0
626	orf19.5030	1	W	1080	3065875-3066955	1080	3065919-3066999	0	-1	-1	0	0	0	0
5639	orf19.5031	1	W	2025	3067416-3069441	2025	3067460-3069485	0	-1	-1	0	0	0	0
4978	orf19.5032	1	W	1119	3074041-3075160	1119	3074084-3075203	0	-1	-1	0	0	0	0
3882	orf19.5033	1	C	495	3075648-3076143	495	3075691-3076186	0	-1	-1	0	0	0	0
3265	orf19.5034	1	W	1932	3076555-3078487	1932	3076598-3078530	0	-1	-1	0	0	0	0
2491	orf19.5035	1	C	1659	3078524-3080183	1659	3078567-3080226	0	-1	-1	0	0	0	0
4341	orf19.7205	1	C	2025	3080864-3082889	2025	3080907-3082932	0	-1	-1	0	0	0	0
3269	orf19.7206	1	W	609	3083645-3084254	609	3083688-3084297	0	12	13	1	0	0	0
2768	orf19.7207	1	C	2436	3084256-3086692	2436	3084299-3086735	0	-1	-1	0	0	0	0
1725	orf19.7208	1	W	1125	3087567-3087849,3087917-3088760	1125	3087610-3087892,3087960-3088803	0	-1	-1	0	0	0	0
415	orf19.7209	1	W	408	3089152-3089560	408	3089195-3089603	0	-1	-1	0	0	0	0
1560	orf19.7210	1	W	1008	3089869-3090877	1008	3089912-3090920	0	-1	-1	0	0	0	0
3392	orf19.7212	1	W	2304	3091036-3093340	2304	3091079-3093383	0	12	15	1	0	0	0
5847	orf19.7213	1	C	3372	3093341-3096713	3372	3093384-3096756	0	-1	-1	0	0	0	0
5150	orf19.7214	1	W	1509	3097115-3098624	1509	3097158-3098667	0	-1	-1	0	0	0	0
1249	orf19.7215	1	W	5457	3099228-3104685	5457	3099271-3104728	0	-1	-1	0	0	0	0
5840	orf19.7215.3	1	W	321	3104911-3104914,3104975-3105293	321	3104954-3104957,3105018-3105336	0	-1	-1	0	0	0	0
925	orf19.7216	1	W	666	3105708-3106374	666	3105751-3106417	0	-1	-1	0	0	0	0
54	orf19.7217	1	C	1092	3106595-3107687	1092	3106638-3107730	0	-1	-1	0	0	0	0
2564	orf19.7218	1	C	816	3108062-3108878	816	3108105-3108921	0	-1	-1	0	0	0	0
1706	orf19.7219	1	W	1146	3113622-3114768	1146	3113665-3114811	0	-1	-1	0	0	0	0
2876	orf19.7221	1	C	3210	3115367-3118577	3210	3115410-3118620	0	-1	-1	0	0	0	0
428	orf19.7222	1	C	366	3119777-3120143	366	3119820-3120186	0	-1	-1	0	0	0	0
5038	orf19.7223	1	W	1755	3120955-3122710	1755	3120998-3122753	0	-1	-1	0	0	0	0
5647	orf19.7224	1	W	1677	3123071-3124748	1677	3123114-3124791	0	-1	-1	0	0	0	0
3193	orf19.7225	1	W	1572	3125283-3126855	1572	3125326-3126898	0	2	3	1	0	0	0
3205	orf19.7227	1	C	375	3126914-3127289	375	3126957-3127332	0	-1	-1	0	0	0	0
4115	orf19.7228	1	W	993	3127625-3128618	993	3127668-3128661	0	-1	-1	0	0	0	0
1890	orf19.7229	1	C	2601	3128681-3131282	2601	3128724-3131325	0	-1	-1	0	0	0	0
2826	orf19.7231	1	C	1149	3132935-3134084	1149	3132980-3134129	0	-1	-1	0	0	0	0
3549	orf19.7232	1	C	3270	3135426-3138696	3270	3135471-3138741	0	-1	-1	0	0	0	0
2572	orf19.7234	1	W	1686	3139028-3140714	1686	3139073-3140759	0	-1	-1	0	0	0	0
4990	orf19.7235	1	C	2679	3140889-3143568	2679	3140934-3143613	0	-1	-1	0	0	0	0
5706	orf19.7236	1	C	840	3144105-3144945	840	3144150-3144990	0	-1	-1	0	0	0	0
3191	orf19.7237	1	W	804	3145324-3146128	804	3145369-3146173	0	-1	-1	0	0	0	0
3952	orf19.7238	1	C	861	3146602-3147463	861	3146647-3147508	0	-1	-1	0	0	0	0
2224	orf19.7239	1	C	72	3149797-3149869	72	3149842-3149914	0	-1	-1	-1	0	0	0
1082	orf19.7242	1	C	3771	3150942-3154713	3771	3150987-3154758	0	-1	-1	0	0	0	0
5122	orf19.7243	1	W	1014	3155051-3156065	1014	3155096-3156110	0	-1	-1	0	0	0	0
5965	orf19.7244	1	C	696	3156068-3156764	696	3156113-3156809	0	-1	-1	0	0	0	0
5057	orf19.7245	1	W	1272	3157044-3158316	1272	3157089-3158361	0	-1	-1	0	0	0	0
3681	orf19.7247	1	C	1986	3158486-3160472	1986	3158531-3160517	0	-1	-1	0	0	0	0
3761	orf19.7250	1	W	444	3162099-3162543	444	3162144-3162588	0	-1	-1	0	0	0	0
1780	orf19.7251	1	C	1476	3162733-3164209	1476	3162778-3164254	0	-1	-1	0	0	0	0
2045	orf19.7252	1	W	324	3164743-3165067	324	3164788-3165112	0	-1	-1	0	0	0	0
1055	orf19.7254	1	C	1800	3165485-3167285	1800	3165530-3167330	0	-1	-1	0	0	0	0
3673	orf19.7255	1	W	222	3167392-3167614	222	3167437-3167659	0	-1	-1	0	0	0	0
1898	orf19.7257	1	C	1911	3167625-3169536	1911	3167670-3169581	0	-1	-1	0	0	0	0
2904	orf19.7258	1	W	972	3169851-3170823	972	3169896-3170868	0	-1	-1	0	0	0	0
1146	orf19.7260	1	C	780	3170819-3171599	780	3170864-3171644	0	-1	-1	0	0	0	0
3215	orf19.7261	1	C	1350	3171660-3173010	1350	3171705-3173055	0	-1	-1	0	0	0	0
4998	orf19.7263	1	C	1353	3173065-3174418	1353	3173110-3174463	0	-1	-1	0	0	0	0
4088	orf19.7264	1	W	939	3174509-3175448	939	3174554-3175493	0	-1	-1	0	0	0	0
1247	orf19.7265	1	W	729	3175502-3176231	729	3175547-3176276	0	-1	-1	0	0	0	0
201	orf19.7266	1	W	315	3176318-3176633	315	3176363-3176678	0	-1	-1	0	0	0	0
2928	orf19.7267	1	C	756	3176599-3177355	756	3176644-3177400	0	-1	-1	0	0	0	0
3968	orf19.7269	1	C	663	3177412-3178075	663	3177457-3178120	0	-1	-1	0	0	0	0
3365	orf19.7270	1	W	1155	3179542-3180604	1155	3179587-3180649	0	-1	-1	-1	0	0	0
4901	orf19.7271	1	W	321	3181123-3181444	321	3181168-3181489	0	-1	-1	0	0	0	0
5651	orf19.7272	1	C	1743	3182606-3182939	1743	3182651-3182984	0	-1	-1	-1	0	0	0
1459	orf19.7274	1	C	978	3183153-3184131	978	3183198-3184176	0	-1	-1	0	0	0	0
3159	orf19.7275	1	C	717	3184402-3185119	717	3184447-3185164	0	-1	-1	0	0	0	0
5000	orf19.7277	1	C	528	3185196-3185724	528	3185241-3185769	0	-1	-1	0	0	0	0
5664	orf19.7276.1	1	C	237	3186484-3186685	237	3186529-3186730	0	-1	-1	-1	0	0	0
5630	orf19.7278	1	C	681	3187681-3188362	681	3187726-3188407	0	1	12	-1	0	0	0
747	orf19.1925	2	W	531	4247-4778	531	4247-4778	0	-1	-1	0	0	0	0
1602	orf19.1923	2	W	1671	5664-7335	1671	5664-7335	0	-1	-1	0	0	0	0
5690	orf19.1920	2	C	534	7509-8043	534	7509-8043	0	-1	-1	0	0	0	0
1760	orf19.1917	2	C	1146	8143-9289	1146	8143-9289	0	-1	-1	0	0	0	0
67	orf19.1915	2	C	1704	9359-11063	1704	9359-11063	0	277	0	3	0	0	0
1116	orf19.1914	2	C	1344	11099-12443	1344	11099-12443	0	6	0	0	0	0	0
3331	orf19.1913	2	W	627	12626-13253	627	12625-13252	0	167	105	10	0	1	1
2726	orf19.1911	2	C	1155	13260-14415	1155	13259-14414	0	572	681	14	0	0	0
3550	orf19.1910	2	W	624	14822-15446	624	14821-15445	0	8	16	2	0	0	0
4286	orf19.1907	2	C	2154	15456-17610	2154	15455-17609	0	110	177	9	0	0	0
2238	orf19.1906	2	W	330	18817-19147	330	18815-19145	0	1	1	2	0	0	0
2282	orf19.2119	2	W	1515	19682-21197	1515	19688-21203	0	187	152	7	0	0	0
2721	orf19.2117	2	W	1227	21532-22759	1227	21538-22765	0	122	148	5	0	0	0
2611	orf19.2116	2	C	639	22784-23423	639	22790-23429	0	377	690	9	0	1	1
94	orf19.2115	2	C	1305	23502-24807	1305	23509-24814	0	529	560	11	0	0	0
773	orf19.2114	2	C	912	24904-25816	912	24911-25823	0	19	5	2	0	0	0
5431	orf19.2113	2	C	1389	26025-27414	1389	26035-27424	0	79	78	5	0	0	0
6020	orf19.2112	2	W	813	27573-28386	813	27583-28396	0	91	84	5	0	0	0
5600	orf19.2111.2	2	W	237	28552-28789	237	28563-28800	0	-1	-1	0	0	0	1
3691	orf19.2111	2	C	1146	28892-30038	1146	28903-30049	0	118	106	6	0	1	1
4265	orf19.2110	2	W	1389	30160-31549	1389	30172-31561	0	53	80	5	0	0	1
5327	orf19.2108	2	C	951	31622-32573	951	31633-32584	0	38	40	4	0	0	0
234	orf19.2107.1	2	W	270	33339-33609	270	33347-33617	0	255	149	0	0	0	0
93	orf19.2107	2	C	240	34476-34716	240	34484-34724	0	304	208	-1	0	0	0
6192	orf19.2106	2	C	708	34966-35674	708	34975-35683	0	-1	-1	0	0	0	0
1838	orf19.2105	2	C	651	35744-36395	651	35753-36404	0	20	11	1	0	1	1
960	orf19.2104	2	W	630	36537-37167	630	36547-37177	0	0	0	0	0	0	0
1791	orf19.2102	2	C	882	37263-38145	882	37273-38155	0	-1	-1	0	0	0	0
3452	orf19.2103	2	W	447	37589-38036	447	37599-38046	0	-1	-1	0	0	0	0
5325	orf19.2101	2	W	600	38514-39114	600	38524-39124	0	-1	-1	0	0	0	0
1935	orf19.2099	2	C	33	41796-41829	33	41806-41839	0	17	44	-1	0	0	0
5458	orf19.2098	2	C	1476	42097-43573	1476	42107-43583	0	8	11	0	0	0	0
6061	orf19.2097	2	W	3255	44273-47528	3255	44283-47538	0	33	38	7	0	1	1
4745	orf19.2095	2	C	2100	47571-49671	2100	47582-49682	0	227	267	5	0	0	0
513	orf19.2094	2	W	3015	50246-53261	3015	50256-53271	0	38	29	2	0	0	1
1197	orf19.2093	2	C	1875	53347-55222	1875	53357-55232	0	-1	-1	0	0	0	0
2173	orf19.2092	2	C	1215	55481-56696	1215	55490-56705	0	-1	-1	0	0	0	1
2873	orf19.2091	2	C	732	57064-57796	732	57077-57809	0	203	171	2	0	0	0
6177	orf19.2090	2	C	3792	59131-62923	3792	59143-62935	0	51	41	4	0	0	1
2691	orf19.2089	2	W	846	63243-63271,63346-64164	846	63254-63282,63357-64175	0	-1	-1	0	0	0	0
3174	orf19.2088	2	C	786	64195-64981	786	64206-64992	0	329	322	6	0	0	0
4435	orf19.2087	2	W	1059	65220-66279	1059	65231-66290	0	-1	-1	0	0	0	0
4838	orf19.2084	2	C	1794	66330-68124	1794	66341-68135	0	-1	-1	0	0	0	0
293	orf19.2082	2	W	1308	69091-70399	1308	69102-70410	0	4	2	4	0	0	0
958	orf19.2081	2	W	3786	70658-74444	3786	70669-74455	0	210	298	12	0	0	0
3984	orf19.2079	2	C	345	74564-74909	345	74575-74920	0	39	60	1	0	0	0
4672	orf19.2078	2	W	2010	75585-77595	2010	75595-77605	0	245	187	8	0	0	0
5756	orf19.2077	2	W	2505	78115-80620	2505	78125-80630	0	37	32	12	0	0	0
541	orf19.2076	2	W	1005	80937-81942	1005	80947-81952	0	0	1	1	0	0	0
1178	orf19.2075	2	W	1356	82823-84179	1356	82834-84190	0	0	0	0	0	0	0
479	orf19.2074	2	W	309	84513-84822	309	84524-84833	0	-1	-1	0	0	0	0
1126	orf19.2073	2	W	1833	84800-86633	1833	84811-86644	0	47	49	5	0	0	0
4007	orf19.2072	2	W	1710	87919-89629	1710	87930-89640	0	3	3	2	0	0	0
2895	orf19.2071	2	W	477	89852-90329	477	89863-90340	0	0	0	2	0	0	0
5780	orf19.2070	2	W	1707	90639-90673,90746-92419	1707	90649-90683,90756-92429	0	172	146	4	0	0	1
3385	orf19.2069	2	C	1545	92546-94091	1545	92555-94100	0	-1	-1	0	0	0	0
5637	orf19.2068	2	W	1581	95114-96695	1581	95124-96705	0	117	132	6	0	0	0
4775	orf19.2067	2	C	714	96802-97516	714	96812-97526	0	215	265	3	0	0	0
1653	orf19.2066.1	2	C	21	98060-98081	21	98070-98091	0	-1	-1	-1	0	0	0
772	orf19.2066	2	C	972	98605-99577	972	98615-99587	0	-1	-1	0	0	0	0
566	orf19.2065	2	C	1029	99681-100710	1029	99691-100720	0	-1	-1	0	0	0	0
3986	orf19.2064	2	W	3324	101390-104714	3324	101400-104724	0	27	35	9	0	0	0
3267	orf19.2063	2	W	3471	104999-108470	3471	105009-108480	0	32	28	4	0	0	0
5732	orf19.2062	2	C	699	108665-109364	699	108675-109374	0	-1	-1	0	0	0	0
5822	orf19.2061	2	C	321	110754-111075	381	110764-111084	60	1	0	0	1	0	0
5194	orf19.2060	2	C	687	111313-112000	687	111322-112009	0	10	14	2	0	0	0
4645	orf19.2059	2	W	912	115250-116162	912	115261-116173	0	9	15	2	0	0	1
3330	orf19.2057	2	W	2541	117030-119571	2541	117044-119585	0	198	169	5	0	0	0
1946	orf19.2055	2	W	1350	119807-121157	1350	119821-121171	0	194	221	4	0	0	0
2742	orf19.2054	2	C	1557	121276-122833	1557	121290-122847	0	29	34	2	0	0	0
703	orf19.2051	2	C	2853	123699-126552	2853	123713-126566	0	94	104	-1	0	0	0
3233	orf19.2050	2	C	1623	127115-128738	1623	127126-128749	0	50	69	4	0	0	1
3837	orf19.2049	2	W	855	130082-130937	855	130091-130946	0	-1	-1	0	0	0	0
3637	orf19.2048	2	C	366	131107-131473	366	131116-131482	0	-1	-1	0	0	0	0
3434	orf19.2047	2	W	627	132165-132792	627	132173-132800	0	-1	-1	0	0	0	0
1941	orf19.2046	2	W	1182	133182-134364	1182	133190-134372	0	-1	-1	0	0	0	0
1252	orf19.2045	2	C	1038	134594-135632	1038	134602-135640	0	-1	-1	0	0	0	0
5592	orf19.2044	2	C	1458	136176-137634	1458	136184-137642	0	5	6	2	0	0	0
5281	orf19.2043	2	C	903	137836-138739	903	137844-138747	0	9	14	1	0	0	0
4121	orf19.2042	2	W	1500	138888-140388	1500	138896-140396	0	61	57	1	0	0	0
3401	orf19.2041	2	C	1911	140470-142381	1911	140478-142389	0	355	300	12	0	0	0
2759	orf19.2040	2	W	1770	142771-144541	1770	142779-144549	0	93	113	6	0	0	0
643	orf19.2039	2	W	1341	144759-146100	1341	144766-146107	0	217	211	3	0	0	1
5814	orf19.2038	2	C	1257	146137-147394	1257	146144-147401	0	1	1	8	0	0	0
5111	orf19.2037	2	W	459	148522-148981	459	148529-148988	0	-1	-1	0	0	0	0
3939	orf19.2036	2	W	1080	149616-150696	1080	149625-150705	0	71	59	2	0	0	0
3238	orf19.2035	2	W	957	150837-151794	957	150846-151803	0	0	2	4	0	0	0
2230	orf19.2034	2	W	690	152001-152691	690	152012-152702	0	0	0	6	0	0	0
117	orf19.2033	2	W	690	152900-153590	690	152911-153601	0	0	0	5	0	0	0
529	orf19.2032	2	W	669	153785-154454	669	153796-154465	0	13	40	6	0	0	0
6059	orf19.2031	2	C	624	154507-155131	624	154518-155142	0	43	62	-1	0	0	0
5022	orf19.2030	2	W	474	155803-156277	474	155815-156289	0	42	58	3	0	0	0
3063	orf19.2029	2	C	1089	156332-157421	1089	156344-157433	0	224	156	6	0	0	2
1538	orf19.2028	2	C	558	157847-158405	558	157864-158422	0	199	182	2	0	0	0
606	orf19.2026	2	C	2103	158666-160769	2103	158684-160787	0	171	242	10	0	0	0
2650	orf19.2025	2	W	345	161334-161679	126	161352-161478	219	0	2	2	2	0	0
1177	orf19.2024	2	W	15	163090-163105	15	163105-163120	0	0	1	-1	0	0	0
1097	orf19.2023	2	W	1641	164438-166079	1641	164455-166096	0	24821	42758	21	0	0	0
5543	orf19.2021	2	W	1653	167262-168915	1653	167282-168935	0	452	321	7	0	0	0
3979	orf19.2020	2	W	1653	170188-171841	1653	170208-171861	0	3971	5107	7	0	0	0
5424	orf19.2019	2	W	642	172316-172958	642	172336-172978	0	596	749	5	0	0	0
3276	orf19.2018.1	2	W	315	173127-173323,173381-173500	315	173146-173342,173400-173519	0	13	24	2	0	0	1
3998	orf19.2018.2	2	W	258	173660-173918	258	173679-173937	0	34	37	1	0	0	0
4546	orf19.2018	2	C	450	173924-174374	450	173943-174393	0	36	52	3	0	0	0
3649	orf19.2017	2	W	1182	174571-175753	1182	174590-175772	0	367	318	3	0	0	0
2404	orf19.2016	2	C	417	176491-176908	417	176511-176928	0	39	10	1	0	0	1
1785	orf19.2014	2	C	1380	178286-179666	1377	178307-179684	3	487	509	8	1	0	0
2068	orf19.2013	2	W	2064	180774-182838	2064	180791-182855	0	2008	1463	6	0	0	0
1170	orf19.2012	2	W	2259	183376-183399,183537-185773	2259	183390-183413,183551-185787	0	577	497	19	0	1	1
5285	orf19.2010	2	C	396	185862-186258	396	185876-186272	0	39	24	7	0	1	1
3890	orf19.2009	2	W	1401	186638-188039	1401	186654-188055	0	104	73	8	0	0	1
1930	orf19.2008	2	W	1251	188328-189579	1251	188344-189595	0	204	144	9	0	0	0
2930	orf19.2007	2	C	2937	189660-192597	2937	189674-192611	0	267	212	22	0	0	0
3323	orf19.2006.1	2	W	186	193351-193537	186	193366-193552	0	430	353	1	0	0	0
520	orf19.2006	2	C	891	193701-194592	891	193716-194607	0	42	58	6	0	0	0
1183	orf19.2005	2	C	3036	195353-198389	3036	195364-198400	0	742	898	20	0	1	2
289	orf19.2003	2	C	1617	201445-203062	1617	201453-203070	0	78	94	5	0	0	0
4559	orf19.2002	2	W	2883	204897-207780	2883	204910-207793	0	572	530	20	0	0	0
5314	orf19.2001	2	W	756	208011-208767	756	208024-208780	0	47	51	-1	0	0	0
2744	orf19.2000	2	C	2529	208759-211288	2532	208772-211304	3	16	7	2	1	0	0
2228	orf19.1999	2	W	582	211503-212085	582	211519-212101	0	-1	-1	0	0	0	0
2718	orf19.1998	2	W	2118	212466-214584	2118	212482-214600	0	52	49	9	0	0	0
4160	orf19.1996	2	W	1062	215535-216597	1062	215550-216612	0	29	30	1	0	0	0
4664	orf19.1995	2	C	2130	219288-221418	2130	219302-221432	0	52	66	8	0	1	1
5625	orf19.1994	2	W	2046	223574-225620	2046	223590-225636	0	30	27	8	0	0	0
1238	orf19.1993	2	W	1242	225983-227225	1242	225999-227241	0	96	102	4	0	0	0
2240	orf19.1992	2	C	1560	227541-229101	1560	227556-229116	0	12	27	7	0	0	0
2934	orf19.1991	2	W	1734	230473-232207	1734	230489-232223	0	321	290	7	0	0	0
3197	orf19.1990	2	C	1893	232519-234412	1893	232535-234428	0	40	25	3	0	0	1
3949	orf19.1989	2	C	1359	235004-236363	1359	235022-236381	0	-1	-1	0	0	0	0
4561	orf19.1441	2	C	1857	237214-239071	1857	237233-239090	0	0	0	0	0	0	0
5716	orf19.1442	2	W	2109	241110-243219	2109	241123-243232	0	171	198	8	0	0	0
830	orf19.1444	2	W	1569	243990-245559	1569	244004-245573	0	1	28	1	0	0	1
5024	orf19.1445	2	C	2712	245787-248499	2712	245801-248513	0	1	1	1	0	0	0
2922	orf19.1446	2	C	1479	248997-250476	1479	249011-250490	0	-1	-1	0	0	0	0
569	orf19.1447	2	C	1617	254546-256163	1617	254559-256176	0	7	3	1	0	0	0
4590	orf19.1448	2	W	567	256699-257266	567	256712-257279	0	-1	-1	0	0	0	0
1954	orf19.1448.1	2	C	9	257652-257661	9	257665-257674	0	-1	-1	-1	0	0	0
1974	orf19.1449	2	C	690	258043-258733	690	258057-258747	0	-1	-1	0	0	0	0
2509	orf19.1450	2	C	1107	259014-260121	1107	259028-260135	0	0	0	2	0	0	0
2835	orf19.1451	2	W	4998	260749-265747	4998	260763-265761	0	27	27	4	0	0	0
4597	orf19.1453	2	W	2871	265918-268789	2871	265932-268803	0	-1	-1	0	0	0	0
1103	orf19.1457	2	C	1419	268950-270369	1419	268964-270383	0	7	6	1	0	0	0
1533	orf19.1456	2	W	435	270226-270661	435	270240-270675	0	-1	-1	0	0	0	0
3283	orf19.1458	2	C	813	270662-271475	813	270676-271489	0	-1	-1	0	0	0	0
3543	orf19.1459	2	W	1083	271715-272798	1083	271729-272812	0	-1	-1	0	0	0	0
4681	orf19.1460	2	C	2145	272822-274967	2145	272836-274981	0	-1	-1	0	0	0	0
3764	orf19.1461	2	W	1170	275531-276701	1170	275545-276715	0	-1	-1	0	0	0	0
1359	orf19.1462	2	W	2346	277092-279438	2346	277106-279452	0	-1	-1	0	0	0	0
2550	orf19.1464	2	W	1839	280216-282055	1839	280230-282069	0	-1	-1	0	0	0	0
211	orf19.1465	2	W	546	282279-282825	546	282293-282839	0	3	3	1	0	0	0
3994	orf19.1466	2	W	714	283126-283840	714	283140-283854	0	17	26	2	0	0	0
1510	orf19.1467	2	W	405	284194-284599	405	284208-284613	0	719	599	1	0	0	0
3791	orf19.1468	2	C	1560	285005-286565	1560	285019-286579	0	155	120	2	0	0	0
5886	orf19.1470	2	C	360	287834-288194	360	287848-288208	0	4488	4400	1	0	0	0
3689	orf19.1471	2	W	474	289870-290344	474	289884-290358	0	-1	-1	0	0	0	0
1079	orf19.1473	2	W	1095	291097-292192	1095	291111-292206	0	-1	-1	0	0	0	0
2413	orf19.1474	2	W	3774	292445-296219	3774	292459-296233	0	-1	-1	0	0	0	0
4475	orf19.1476	2	W	1632	296538-298170	1632	296552-298184	0	7	1	2	0	0	0
1535	orf19.1477	2	C	579	298172-298751	579	298186-298765	0	7	1	0	0	0	0
3591	orf19.1478	2	C	2256	299219-301475	2256	299233-301489	0	-1	-1	0	0	0	0
4512	orf19.1479	2	C	2343	301845-304188	2340	301859-304199	3	94	82	11	1	0	1
517	orf19.1480	2	W	531	305455-305986	531	305469-305999	0	309	267	2	1	0	0
1064	orf19.1481	2	C	2517	306371-308888	2517	306384-308901	0	111	196	17	0	0	1
5416	orf19.1482	2	W	321	309724-310045	321	309734-310055	0	38	26	0	0	0	0
5958	orf19.1483	2	C	396	310183-310579	396	310191-310587	0	28	31	1	0	0	1
2443	orf19.1484	2	W	759	310852-311611	762	310855-311617	3	17	18	1	1	0	0
4501	orf19.1485	2	C	342	311791-312133	342	311797-312139	0	751	703	2	0	0	0
1060	orf19.1486	2	C	498	314645-315143	498	314648-315146	0	44	73	1	0	0	0
5971	orf19.1488	2	C	660	322579-323239	660	322581-323241	0	25	30	5	0	0	1
1776	orf19.1490	2	W	4230	327674-331904	4230	327671-331901	0	66	74	2	0	0	0
2841	orf19.1490.1	2	W	288	332985-333273	288	332981-333269	0	-1	-1	0	0	0	0
2626	orf19.1491	2	C	1845	334152-335997	1845	334147-335992	0	45	43	5	0	0	0
4136	orf19.1492	2	W	1968	336551-338519	1965	336545-338510	3	35	35	6	1	0	0
1671	orf19.1493	2	C	1959	338576-340535	1959	338567-340526	0	87	110	6	0	0	0
3766	orf19.1494	2	W	1251	341217-341283,341468-342653	1254	341208-341274,341459-342647	3	349	418	6	1	0	0
4486	orf19.1495	2	C	798	342808-343606	798	342801-343599	0	168	153	7	0	0	0
5254	orf19.1496	2	C	1356	343968-345324	1356	343961-345317	0	9	8	6	2	0	0
5940	orf19.1497	2	C	1149	345468-346581	1146	345461-346571	3	5	4	-1	1	0	0
1078	orf19.1499	2	W	3435	350698-354133	3435	350693-354128	0	35	51	11	0	0	0
5982	orf19.1500	2	C	1527	354258-355782	1524	354254-355778	3	143	123	8	0	1	1
5351	orf19.1502	2	W	768	356095-356863	768	356093-356861	0	32	20	1	0	0	0
1436	orf19.1504	2	C	2559	357375-359934	2565	357371-359936	6	272	295	15	2	0	0
2076	orf19.1505	2	C	1038	360861-361899	1041	360864-361905	3	18	52	3	1	0	0
1810	orf19.1506	2	C	426	364159-364585	426	364174-364600	0	1	0	1	0	0	0
4251	orf19.1507	2	C	1974	365044-367018	1977	365058-367035	3	39	42	5	1	0	0
4262	orf19.1508	2	C	264	367279-367543	336	367226-367562	72	13	12	1	1	0	0
3618	orf19.1509	2	C	2772	369843-372615	2775	369868-372643	3	195	133	17	1	1	1
5717	orf19.1510	2	C	1878	374534-376412	1878	374561-376439	0	25	33	4	2	0	0
1265	orf19.1513	2	C	7875	377919-385794	7869	377946-385815	6	134	127	47	2	0	0
2714	orf19.1514	2	W	1023	386853-387876	1023	386874-387897	0	296	273	6	0	0	0
3744	orf19.1515	2	C	1167	388089-389256	1167	388110-389277	0	31	43	14	0	0	0
4517	orf19.1516	2	W	2385	389605-391990	2385	389625-392010	0	351	361	17	0	0	1
4825	orf19.1517	2	W	1116	392620-392675,392788-393849	1116	392636-392691,392804-393865	0	244	251	3	0	0	0
5263	orf19.1519	2	W	3303	394291-397594	3303	394309-397612	0	213	237	47	0	0	0
1879	orf19.1522	2	C	3129	398064-401193	180	401031-401211	2949	463	401	31	0	0	0
476	orf19.1523	2	C	1659	402414-404073	1659	402435-404094	0	1	4	9	0	0	0
4868	orf19.1524	2	W	1476	405526-407002	1476	405547-407023	0	0	0	15	0	0	1
5734	orf19.1525	2	W	1197	408158-409355	1197	408178-409375	0	97	75	8	0	0	0
3091	orf19.1526	2	W	5073	410222-415295	5073	410242-415315	0	480	464	17	0	1	1
3945	orf19.1527	2	C	555	415463-416018	555	415483-416038	0	30	39	7	0	0	0
1981	orf19.1528	2	W	1056	416519-417575	1056	416539-417595	0	181	185	3	0	0	0
1845	orf19.1529	2	C	1026	417814-418840	1029	417834-418863	3	3	1	7	1	0	0
1730	orf19.1530	2	C	522	418932-419454	522	418955-419477	0	0	0	2	0	0	0
1259	orf19.1531	2	C	2376	419693-422069	2376	419716-422092	0	84	99	9	0	0	0
500	orf19.1532	2	W	1071	422872-423943	1071	422893-423964	0	147	184	5	0	0	0
6038	orf19.1533	2	W	1377	425016-426393	1377	425036-426413	0	155	98	5	0	0	0
5302	orf19.1534	2	W	1776	427349-429125	1776	427369-429145	0	106	84	7	0	0	0
4834	orf19.1535	2	C	795	429595-430390	795	429615-430410	0	115	113	4	0	0	0
3941	orf19.1536	2	W	1437	433141-434578	1437	433160-434597	0	339	180	5	0	1	2
1226	orf19.1538	2	C	1269	434787-436056	1272	434807-436079	3	159	124	8	1	1	1
206	orf19.1539	2	C	1200	437574-438774	1197	437597-438794	3	1	0	3	1	0	0
1836	orf19.1541	2	C	2901	443470-446371	2898	443489-446387	3	1	0	6	1	0	0
750	orf19.1542	2	C	1809	448760-450569	1809	448774-450583	0	98	79	7	0	0	0
101	orf19.1543	2	C	1299	451440-452739	1302	451454-452756	3	51	51	6	1	0	0
789	orf19.1544	2	W	798	455545-456343	798	455562-456360	0	-1	-1	0	0	0	0
4973	orf19.1545	2	C	468	456450-456918	468	456468-456936	0	632	535	7	0	0	1
4056	orf19.1546	2	W	879	457229-458108	879	457245-458124	0	443	526	8	0	0	0
4330	orf19.1547	2	C	906	458128-459034	906	458144-459050	0	70	57	25	0	1	1
3446	orf19.1548	2	W	729	459085-459814	732	459099-459831	3	66	59	9	1	1	1
2957	orf19.1549	2	W	747	460234-460981	747	460251-460998	0	149	236	4	0	0	0
2695	orf19.1552	2	C	576	461286-461862	576	461303-461879	0	681	448	1	0	0	0
40	orf19.1551	2	W	504	461611-462115	504	461628-462132	0	173	214	7	0	0	0
1851	orf19.1553	2	C	9	463647-463656	9	463667-463676	0	1714	2037	-1	1	0	0
3609	orf19.1555	2	C	3672	464477-468149	3672	464501-468173	0	481	416	50	0	1	1
845	orf19.1557	2	C	243	469112-469355	843	468535-469378	600	44	75	13	0	0	0
4385	orf19.1559	2	C	1098	469552-470650	1098	469575-470673	0	34	29	1	0	0	0
4395	orf19.1560	2	W	1617	471184-472801	1617	471207-472824	0	41	65	1	0	0	0
5751	orf19.1562	2	W	543	474627-475170	540	474649-475189	3	27	19	4	1	0	0
3048	orf19.1563	2	W	1641	476595-478236	1641	476611-478252	0	75	55	13	0	0	0
859	orf19.1564	2	W	570	478635-479205	570	478650-479220	0	45	38	1	0	0	1
1465	orf19.1565	2	C	1842	479284-481126	1842	479299-481141	0	136	522	17	0	0	0
1975	orf19.1566	2	W	2829	481350-484179	2829	481364-484193	0	225	123	8	0	0	0
2763	orf19.1567	2	W	3105	484502-487607	3105	484516-487621	0	46	35	5	0	0	0
4167	orf19.1569	2	C	3528	487838-491366	3528	487852-491380	0	178	171	5	0	0	0
1263	orf19.1570	2	W	2187	491809-493996	2187	491822-494009	0	118	158	5	0	0	0
4917	orf19.1571	2	C	15	494652-494667	15	494665-494680	0	0	0	-1	0	0	0
434	orf19.1573	2	C	4053	496596-500649	4053	496610-500663	0	83	133	10	0	0	0
3336	orf19.1574	2	W	1767	501182-502949	1770	501196-502966	3	56	65	7	1	0	0
2065	orf19.1575	2	W	963	503343-504306	963	503361-504324	0	168	188	2	0	0	0
4773	orf19.1576	2	W	1869	504726-506595	1869	504744-506613	0	33	41	5	0	0	0
5446	orf19.1577	2	W	1329	507698-509027	1329	507716-509045	0	-1	-1	0	0	0	0
407	orf19.1578	2	W	5169	509394-514563	5169	509412-514581	0	657	637	10	0	0	0
1102	orf19.1580	2	C	2112	514919-517031	2112	514937-517049	0	2	3	23	0	0	0
255	orf19.1581	2	W	333	517664-517997	333	517682-518015	0	-1	-1	0	0	0	0
5851	orf19.1582	2	W	1662	519059-519656,519722-520787	1662	519077-519674,519740-520805	0	1	8	4	0	0	0
4482	orf19.1584	2	W	1533	521111-522644	1533	521129-522662	0	34	1	3	0	0	0
3555	orf19.1585	2	W	1113	524027-525140	1113	524043-525156	0	261	182	3	0	0	0
1511	orf19.1586	2	C	888	525546-526434	888	525562-526450	0	5	13	3	0	0	0
4523	orf19.1587	2	C	1512	526833-528345	1512	526849-528361	0	2	1	2	0	0	0
183	orf19.1588	2	W	420	529084-529504	420	529099-529519	0	34	40	1	0	0	1
2350	orf19.1589	2	W	1314	530042-531356	1314	530057-531371	0	-1	-1	0	0	0	0
4615	orf19.1589.1	2	C	1362	532075-533437	1362	532090-533452	0	35	61	9	0	0	0
1910	orf19.5842	2	C	1266	534795-535581	1266	534810-535596	0	-1	-1	-1	0	0	0
3148	orf19.5841	2	W	759	536215-536974	759	536230-536989	0	2	3	0	0	0	0
5657	orf19.5840	2	C	129	537335-537464	495	536985-537480	366	-1	-1	0	1	0	0
5477	orf19.5839	2	W	1095	537525-538620	1095	537541-538636	0	28	22	1	0	0	1
56	orf19.5838	2	W	906	538952-539858	906	538968-539874	0	-1	-1	0	0	0	0
1035	orf19.5837	2	C	894	539931-540825	894	539947-540841	0	22	17	2	0	0	0
2988	orf19.5835	2	C	843	541006-541849	843	541022-541865	0	-1	-1	0	0	0	0
3495	orf19.5834	2	W	3009	542288-545297	3009	542305-545314	0	51	57	2	0	0	0
3217	orf19.5833	2	W	1092	545647-546739	1092	545664-546756	0	3	1	0	0	0	0
3920	orf19.5832	2	C	642	546860-547502	642	546876-547518	0	1377	1081	4	0	0	0
4855	orf19.5831	2	C	1317	548141-549458	1317	548157-549474	0	-1	-1	0	0	0	0
5562	orf19.5830	2	W	2799	550340-553139	2799	550354-553153	0	314	360	9	0	0	1
5856	orf19.5828	2	W	2154	553469-555623	2154	553483-555637	0	183	139	6	0	0	0
3759	orf19.5827	2	C	945	555658-556603	945	555672-556617	0	12	17	2	0	0	0
4437	orf19.5826	2	C	1635	557022-558657	1635	557034-558669	0	0	0	6	0	0	0
1757	orf19.5825.1	2	W	291	560234-560525	291	560248-560539	0	-1	-1	0	0	0	0
5171	orf19.5825	2	C	450	560772-561222	450	560786-561236	0	71	65	0	0	0	0
5731	orf19.5824	2	C	1062	561975-563037	1062	561989-563051	0	10	16	1	0	0	0
189	orf19.5823	2	C	1035	563544-564579	1035	563558-564593	0	215	428	6	0	0	0
1550	orf19.5821	2	C	3570	564884-568454	3570	564900-568470	0	14	24	6	0	0	0
2191	orf19.5820	2	W	1635	570100-571735	1635	570116-571751	0	2	5	7	0	0	0
5418	orf19.5818	2	W	1029	572946-573975	1029	572962-573991	0	620	510	3	0	0	0
1782	orf19.5817	2	W	576	574369-574423,574502-575024	576	574385-574439,574518-575040	0	111	150	3	0	0	0
938	orf19.5816	2	C	1179	575300-576479	1179	575316-576495	0	30	23	2	0	0	0
3485	orf19.5815	2	W	2157	577843-580000	2157	577859-580016	0	17	11	0	0	0	0
2586	orf19.5814	2	W	351	580582-580933	351	580598-580949	0	30	28	3	0	0	0
5308	orf19.5813	2	W	558	583227-583785	555	583243-583798	3	40	36	0	1	0	0
4554	orf19.5812	2	C	1266	584200-585466	1266	584213-585479	0	649	533	5	0	0	0
762	orf19.5811	2	W	1686	586165-587851	1686	586178-587864	0	0	0	0	0	0	0
4832	orf19.5809	2	W	1362	588175-589537	1362	588188-589550	0	40	26	12	0	0	0
5442	orf19.5808	2	C	1221	589836-591057	1221	589849-591070	0	53	55	5	0	1	1
3301	orf19.5806	2	C	1500	591426-592926	1500	591440-592940	0	585	484	4	0	0	0
2067	orf19.5805	2	C	1755	595331-597086	1755	595346-597101	0	90	68	5	0	0	0
2701	orf19.5804	2	C	3912	597500-601412	3912	597515-601427	0	46	21	4	0	1	1
39	orf19.5802	2	C	1041	602034-603075	1041	602050-603091	0	58	68	2	0	0	0
4285	orf19.5801	2	C	1242	603478-604720	1242	603495-604737	0	151	143	1	0	0	0
1179	orf19.5799	2	C	2061	606182-608243	2061	606199-608260	0	122	112	10	0	0	0
402	orf19.5798	2	W	2787	610691-613478	2787	610709-613496	0	56	64	10	0	0	0
2917	orf19.5797	2	W	888	613996-614884	888	614014-614902	0	36	115	5	0	0	0
2177	orf19.5796	2	W	1575	615049-616624	21	615068-615089	1554	44	74	8	0	1	1
809	orf19.5793	2	W	1236	616901-618137	1236	616921-618157	0	792	834	5	0	0	1
102	orf19.5792	2	C	1497	618225-619722	1497	618245-619742	0	24	16	5	0	0	0
2457	orf19.5791	2	W	1110	620877-621987	1110	620903-622013	0	218	318	2	0	0	1
5802	orf19.5789	2	C	669	622145-622814	669	622171-622840	0	347	279	3	0	0	2
4891	orf19.5788	2	W	2529	623521-623525,623723-626248	2529	623545-623549,623749-626274	0	3541	4169	7	0	0	1
1340	orf19.5785	2	W	879	628208-629087	879	628233-629112	0	42	34	2	0	0	0
714	orf19.5784	2	W	2130	630719-632849	2130	630744-632874	0	6	12	9	0	0	0
2659	orf19.5783	2	W	621	633071-633692	621	633096-633717	0	279	244	4	0	0	0
2023	orf19.5782	2	C	2256	633949-636205	2256	633974-636230	0	147	209	11	0	0	0
4318	orf19.5780	2	C	2022	636515-638537	2022	636540-638562	0	36	24	10	0	0	1
4658	orf19.5779	2	C	2565	639367-641932	2565	639394-641959	0	159	108	2	0	0	0
1021	orf19.5777	2	W	711	643428-644139	711	643453-644164	0	7	4	0	0	0	0
389	orf19.5776	2	C	9861	644289-654150	9861	644314-654175	0	337	362	17	0	0	0
338	orf19.910	2	W	1341	655533-656874	1341	655558-656899	0	-1	-1	0	0	0	0
6039	orf19.909.1	2	W	225	657115-657163,657284-657433,657527-657555	225	657140-657188,657309-657458,657552-657580	0	93	68	0	0	0	0
18	orf19.909	2	C	1131	658918-660049	1131	658941-660072	0	426	453	2	0	0	0
359	orf19.908	2	C	879	663672-664551	879	663699-664578	0	337	263	1	0	0	0
1690	orf19.906	2	C	4146	665441-669587	4146	665469-669615	0	76	87	2	0	0	0
2362	orf19.905	2	W	1323	672742-674065	1323	672770-674093	0	69	84	4	0	0	0
3702	orf19.904	2	W	702	674285-674987	702	674313-675015	0	45	60	3	0	0	0
4585	orf19.903	2	W	747	675829-676576	747	675859-676606	0	13645	10256	4	0	0	0
2465	orf19.900	2	W	2157	677054-679211	2157	677083-679240	0	92	79	1	0	0	0
815	orf19.899	2	W	849	679583-680432	849	679612-680461	0	15	13	4	0	0	0
1405	orf19.898	2	W	1026	680950-681976	1026	680978-682004	0	131	116	3	0	0	0
2169	orf19.897	2	C	651	682136-682787	651	682164-682815	0	-1	-1	0	0	0	0
2808	orf19.896	2	W	7416	683921-691337	7416	683949-691365	0	47	28	16	0	0	0
3502	orf19.895	2	C	1134	691467-692601	1134	691495-692629	0	71	51	1	0	0	0
4178	orf19.894	2	W	2091	692996-695087	168	693023-693191	1923	90	107	16	1	0	1
4708	orf19.893	2	W	1674	695758-697432	1674	695785-697459	0	1	0	8	0	0	0
5496	orf19.891	2	W	2337	698142-700479	2337	698168-700505	0	61	90	2	0	0	0
5829	orf19.889	2	W	1647	700813-702460	1647	700839-702486	0	6	13	4	0	0	0
3899	orf19.886	2	W	4191	702750-706941	4194	702776-706970	3	433	455	18	1	0	0
5137	orf19.882	2	C	2439	707097-709536	2439	707126-709565	0	230	359	8	0	0	0
3536	orf19.881	2	C	1716	710194-711910	1716	710223-711939	0	51	38	2	0	0	0
3429	orf19.880	2	W	3036	712689-715725	3033	712718-715751	3	70	83	4	1	0	0
1960	orf19.879	2	C	2328	715796-718124	2328	715822-718150	0	64	58	13	0	0	1
1275	orf19.878	2	W	897	718295-719192	897	718323-719220	0	35	38	2	0	0	0
3341	orf19.876	2	W	741	719569-720310	741	719598-720339	0	40	61	2	0	0	0
6161	orf19.875	2	W	1260	720640-721900	1260	720668-721928	0	65	56	2	0	1	1
4702	orf19.874	2	C	1107	722003-723110	1107	722032-723139	0	12	13	1	0	0	0
2975	orf19.873.1	2	C	6	724009-724015	6	724038-724044	0	590	808	-1	0	0	0
1266	orf19.873	2	C	360	724873-725233	360	724902-725262	0	-1	-1	0	0	0	0
704	orf19.872	2	C	1281	725229-726510	1281	725258-726539	0	-1	-1	0	0	0	0
2647	orf19.871	2	W	3060	728349-731409	3060	728379-731439	0	147	180	12	0	0	0
153	orf19.868	2	C	1638	740745-742383	1638	740775-742413	0	521	647	7	0	0	0
2464	orf19.867	2	W	1614	747197-748811	1614	747231-748845	0	150	175	10	0	0	0
1795	orf19.866	2	W	1923	749793-751716	1923	749827-751750	0	103	113	10	0	0	0
3145	orf19.864	2	C	3105	751813-754918	3105	751849-754954	0	388	377	23	0	0	1
5855	orf19.863	2	C	1137	755229-756366	1137	755266-756403	0	522	487	5	0	0	0
5376	orf19.862	2	C	711	756699-757410	711	756736-757447	0	13	14	4	0	0	0
1094	orf19.861	2	C	531	758113-758644	531	758151-758682	0	30	31	1	0	0	0
1246	orf19.860	2	W	2085	759454-761539	2085	759492-761577	0	27	39	10	0	0	0
518	orf19.857	2	W	1659	763415-765074	1659	763449-765108	0	1	8	4	0	0	0
279	orf19.856	2	W	1659	766564-768223	1659	766599-768258	0	25	22	2	0	0	0
2302	orf19.855	2	W	750	768441-769191	750	768476-769226	0	0	0	2	0	0	0
1627	orf19.854	2	W	1305	769710-771015	1305	769744-771049	0	17	14	3	0	0	0
4511	orf19.853	2	W	1092	773095-774187	1092	773130-774222	0	1	1	2	0	0	0
3805	orf19.852	2	W	1095	775432-776527	1095	775467-776562	0	2	5	1	0	0	0
5920	orf19.851	2	C	2517	776879-779396	2517	776914-779431	0	1	2	2	0	0	0
5159	orf19.850	2	W	1125	782225-783350	1125	782254-783379	0	31	34	8	0	0	0
4409	orf19.849	2	W	2547	785892-788439	2547	785927-788474	0	0	0	11	0	0	0
3728	orf19.848	2	W	324	789523-789847	324	789561-789885	0	3	3	1	0	0	1
6078	orf19.847	2	W	1089	790986-792075	1089	791025-792114	0	96	128	2	0	0	0
5383	orf19.846	2	C	2889	792298-795187	2892	792337-795229	3	397	296	22	1	0	0
2357	orf19.844	2	C	2472	795635-798107	2472	795676-798148	0	102	105	11	0	0	0
1704	orf19.843	2	C	2187	798562-800749	2187	798605-800792	0	115	136	14	0	0	0
4365	orf19.842	2	C	345	801084-801429	345	801127-801472	0	109	203	3	0	0	0
3481	orf19.841	2	C	2091	801923-804014	2091	801963-804054	0	469	472	27	0	0	0
6146	orf19.840	2	C	42	804835-804877	42	804875-804917	0	7662	8146	-1	0	0	1
4774	orf19.838.1	2	C	66	806199-806265	66	806240-806306	0	1	2	-1	0	0	0
5776	orf19.839	2	W	1884	807050-808934	1884	807092-808976	0	394	529	22	0	0	0
3163	orf19.837.1	2	C	261	809065-809326	261	809110-809371	0	60	87	-1	0	0	0
3973	orf19.837	2	W	450	810998-811448	450	811044-811494	0	62	50	4	0	1	1
2285	orf19.836.1	2	C	18	811597-811615	18	811644-811662	0	147	103	-1	0	0	0
3242	orf19.836	2	W	1113	812282-813395	1113	812329-813442	0	105	81	12	0	0	0
873	orf19.835	2	C	2361	813451-815812	2361	813498-815859	0	380	380	17	0	0	0
330	orf19.834	2	C	2529	816243-818772	2529	816289-818818	0	124	89	15	0	0	0
1554	orf19.832	2	C	3045	819270-822315	3048	819318-822366	3	133	135	22	1	0	0
4345	orf19.831	2	C	1518	822975-824493	1518	823027-824545	0	144	140	11	0	0	0
5465	orf19.829	2	C	2364	825424-827788	2364	825476-827840	0	142	120	9	0	0	0
64	orf19.828	2	W	798	830413-831211	798	830465-831263	0	1113	1447	8	0	0	0
1850	orf19.827.1	2	W	300	831581-831594,832019-832306	300	831633-831646,832071-832358	0	-1	-1	0	0	0	0
4095	orf19.827	2	W	657	832725-833323,833404-833463	657	832777-833375,833456-833515	0	25	24	5	0	0	0
4780	orf19.826	2	C	1857	833987-835844	1857	834039-835896	0	39	64	1	0	0	0
3616	orf19.825	2	W	1098	836104-837202	1098	836156-837254	0	395	423	7	0	0	0
1868	orf19.823	2	C	669	837230-837899	669	837282-837951	0	35	24	4	0	0	0
4315	orf19.822	2	C	570	838088-838658	570	838140-838710	0	475	602	5	0	0	0
2493	orf19.820	2	C	1125	839055-840180	1125	839107-840232	0	-1	-1	0	0	0	0
930	orf19.819	2	C	333	840713-841046	333	840765-841098	0	-1	-1	0	0	0	0
384	orf19.816	2	C	5307	841332-846639	5307	841384-846691	0	81	85	40	0	0	0
3449	orf19.815	2	C	5745	847556-853301	5745	847608-853353	0	29	46	7	0	0	0
4333	orf19.814	2	C	2643	854684-857327	2643	854737-857380	0	24	21	3	0	0	0
5321	orf19.813	2	W	2079	858589-860668	2079	858642-860721	0	-1	-1	0	0	0	0
6127	orf19.812	2	W	1374	861004-862378	1374	861057-862431	0	1	0	8	0	0	0
129	orf19.811	2	W	1137	862538-863675	1137	862591-863728	0	51	37	-1	0	0	0
2096	orf19.810	2	W	3744	864208-864266,864327-868013	3744	864261-864319,864380-868066	0	29	32	48	0	0	0
550	orf19.809	2	C	1368	868130-869498	1365	868183-869548	3	228	257	7	1	0	0
1380	orf19.808	2	W	1833	870649-872482	1833	870697-872530	0	169	133	13	0	0	0
4198	orf19.807	2	W	1689	872954-874643	1689	873003-874692	0	940	1190	18	0	0	0
2660	orf19.806	2	C	357	874874-875231	357	874923-875280	0	101	151	2	0	0	0
3188	orf19.805	2	W	858	875548-876406	858	875597-876455	0	181	271	6	0	0	0
3991	orf19.804.1	2	C	231	876661-876892	231	876710-876941	0	2526	2038	0	0	0	0
4120	orf19.804	2	C	981	877124-878105	981	877173-878154	0	61	58	6	0	0	0
5519	orf19.802	2	C	1416	878576-879992	1416	878626-880042	0	20	65	14	0	0	0
2901	orf19.801	2	W	2661	880779-883440	2661	880829-883490	0	126	201	24	0	0	0
4504	orf19.799	2	W	1374	884438-885812	1374	884485-885859	0	51	54	18	0	0	0
5084	orf19.798	2	C	783	886084-886867	783	886131-886914	0	-1	-1	-1	0	0	0
5434	orf19.797	2	W	1182	887799-888981	1182	887847-889029	0	857	591	34	0	0	1
6085	orf19.796	2	C	1014	889114-890128	1014	889162-890176	0	171	101	5	0	0	0
88	orf19.795	2	W	1998	890725-892723	1998	890773-892771	0	216	110	23	0	0	1
782	orf19.794	2	W	1827	893053-894880	1824	893106-894930	3	91	65	18	1	0	2
5306	orf19.793	2	W	1020	895078-896098	1020	895128-896148	0	36	47	2	0	0	0
5984	orf19.792	2	W	2094	897796-898676,899461-900675	2094	897844-898724,899510-900724	0	10	10	9	0	0	0
160	orf19.791	2	W	1230	899445-900675	1230	899494-900724	0	-1	-1	4	0	1	1
1654	orf19.1592	2	C	759	900937-901696	759	900986-901745	0	162	111	8	0	0	0
2311	orf19.1591	2	W	1209	902515-903724	1209	902564-903773	0	462	392	4	0	0	1
3858	orf19.1590	2	W	1782	903941-905723	1782	903990-905772	0	4	0	1	0	0	0
456	orf19.4521	2	C	1011	905861-906872	1011	905910-906921	0	-1	-1	0	0	0	0
1142	orf19.4520	2	C	576	907678-908254	576	907727-908303	0	-1	-1	0	0	0	0
3381	orf19.4519	2	C	2163	908668-910831	2163	908717-910880	0	64	71	7	0	0	0
2035	orf19.4518	2	W	2904	911460-914364	2904	911509-914413	0	-1	-1	0	0	0	0
4494	orf19.4517	2	W	1233	914728-915961	1233	914777-916010	0	-1	-1	0	0	0	0
1365	orf19.4516	2	C	1545	916063-917608	1545	916112-917657	0	74	58	3	0	0	0
687	orf19.4515	2	W	744	918685-919429	744	918734-919478	0	25	1	10	0	0	0
4755	orf19.4513	2	W	1191	920796-921987	1191	920844-922035	0	794	609	12	0	0	2
5172	orf19.4511	2	W	729	922554-923283	2064	922602-924666	1335	27	40	11	0	0	0
4542	orf19.4510	2	W	2034	925555-927589	2034	925603-927637	0	16	16	15	0	0	0
2003	orf19.4509	2	W	117	928613-928730	321	928661-928982	204	0	1	4	0	0	0
1292	orf19.4508	2	W	837	928980-929628	648	929028-929676	189	2	9	10	0	0	0
741	orf19.4507	2	W	816	929916-930732	816	929964-930780	0	4	16	10	0	0	0
5432	orf19.4506	2	W	1254	931970-933224	1254	932017-933271	0	296	232	13	0	0	0
4716	orf19.4505	2	W	849	935524-936373	849	935572-936421	0	1	1	2	0	0	0
4041	orf19.4504	2	W	1050	937467-938517	1050	937515-938565	0	6	7	5	0	0	0
3291	orf19.4503	2	W	678	938728-939406	678	938777-939455	0	860	1045	8	0	0	1
1733	orf19.4502	2	W	5748	940677-946425	5748	940725-946473	0	505	456	48	0	0	0
172	orf19.4499	2	W	1200	946931-948131	1200	946979-948179	0	-1	-1	0	0	0	0
5337	orf19.4498	2	C	708	948375-949083	708	948423-949131	0	-1	-1	0	0	0	0
1794	orf19.4497	2	W	720	949305-950025	720	949353-950073	0	59	46	2	0	0	0
751	orf19.4496	2	C	1053	950307-951360	1053	950354-951407	0	208	269	8	0	0	1
3572	orf19.4495	2	C	1473	952447-953920	1473	952495-953968	0	55	88	0	0	0	0
2574	orf19.4494	2	W	1440	955063-956503	1440	955114-956554	0	67	54	5	0	0	0
4272	orf19.4492	2	W	1284	956836-958120	1281	956885-958166	3	567	520	8	1	0	2
861	orf19.4491	2	W	1056	958592-959648	1056	958640-959696	0	155	192	2	0	0	1
5510	orf19.4490.2	2	C	288	959864-960152	288	959912-960200	0	728	703	0	0	0	0
6092	orf19.4490	2	C	558	961343-961901	558	961388-961946	0	4276	3333	1	0	0	0
3214	orf19.4488	2	W	2916	965405-968321	2919	965456-968375	3	969	857	20	1	0	0
864	orf19.144	2	C	3069	971704-974773	3069	971761-974830	0	67	68	14	0	0	0
1827	orf19.145	2	C	807	975263-976070	810	975323-976133	3	122	111	3	1	1	1
3582	orf19.147	2	C	2430	976798-979228	2430	976856-979286	0	72	56	9	0	0	0
2499	orf19.149	2	W	486	979901-980339	447	979962-980398	39	3	17	-1	1	0	0
253	orf19.151	2	C	2751	980866-984355,417855-417870,417928-418651	2754	980921-984416,417875-417890,417948-418674	3	36	33	-1	1	0	0
6056	orf19.150	2	W	465	981073-981538	465	981135-981600	0	190	239	1	0	1	1
1432	orf19.154	2	C	1086	984894-985980	1086	984956-986042	0	58	40	7	0	0	0
3658	orf19.155	2	C	1035	986381-987416	1035	986444-987479	0	83	103	2	0	0	0
4764	orf19.156	2	C	1482	988609-990091	1482	988672-990154	0	92	30	5	0	0	0
4533	orf19.194	2	W	1608	991606-993214	1608	991671-993279	0	71	87	6	0	0	0
5216	orf19.193	2	C	837	993285-994122	840	993350-994190	3	36	30	7	1	0	0
2584	orf19.192	2	W	1704	995315-997019	1704	995384-997088	0	30	46	8	0	0	0
3290	orf19.191	2	W	2676	997740-1000416	2673	997809-1000482	3	115	91	11	1	0	0
2955	orf19.190	2	W	1086	1000739-1001714	1086	1000805-1001780	0	58	61	-1	0	0	0
1769	orf19.188	2	W	2451	1001858-1004309	2451	1001924-1004375	0	472	482	22	0	0	0
937	orf19.185	2	C	1107	1004429-1005536	1107	1004495-1005602	0	358	273	7	0	0	1
6143	orf19.184	2	C	1422	1005789-1007211	1422	1005857-1007279	0	18	23	3	0	0	0
80	orf19.183	2	W	669	1007650-1008319	669	1007719-1008388	0	29	38	2	0	0	0
4266	orf19.182	2	W	1416	1008568-1009984	1416	1008637-1010053	0	407	395	10	0	0	0
3203	orf19.4128	2	W	1305	1010681-1011986	1305	1010748-1012053	0	17	28	7	0	0	0
2498	orf19.4127	2	C	57	1014276-1014333	57	1014342-1014399	0	464	752	-1	1	0	0
1998	orf19.4125	2	W	1239	1015803-1017042	1239	1015866-1017105	0	126	132	6	0	0	0
2360	orf19.4123	2	C	4827	1017138-1021965	4827	1017201-1022028	0	523	496	20	0	0	0
3946	orf19.3521	2	C	555	1023294-1023849	555	1023360-1023915	0	87	51	-1	0	0	0
3234	orf19.3522	2	W	306	1026185-1026491	306	1026251-1026557	0	0	0	0	0	0	0
346	orf19.3523	2	C	2238	1027341-1029579	2238	1027406-1029644	0	147	190	15	0	0	0
452	orf19.3526	2	C	1665	1030027-1031692	1665	1030088-1031753	0	19	26	5	0	0	0
268	orf19.3527	2	C	867	1032812-1033679	867	1032874-1033741	0	4509	3910	5	0	0	0
946	orf19.3528	2	C	429	1034767-1035196	429	1034829-1035258	0	103	112	2	0	0	0
4565	orf19.3529	2	W	1833	1036616-1038449	1833	1036678-1038511	0	17	22	16	0	0	0
4222	orf19.3530	2	C	990	1038638-1039628	990	1038699-1039689	0	99	107	2	0	0	0
272	orf19.3531	2	W	834	1040092-1040926	834	1040152-1040986	0	58	99	10	0	0	0
377	orf19.3532	2	C	852	1040981-1041833	852	1041041-1041893	0	-1	-1	0	0	0	0
5759	orf19.3533	2	W	450	1042914-1043364	450	1042974-1043424	0	64	65	0	0	0	0
4852	orf19.3534	2	C	57	1044022-1044079	57	1044082-1044139	0	108	122	-1	0	0	0
3987	orf19.3535	2	C	867	1044733-1045600	864	1044791-1045655	3	95	92	1	1	0	0
3140	orf19.3536	2	C	1389	1045894-1047283	1389	1045949-1047338	0	-1	-1	0	0	0	0
3859	orf19.3537	2	C	399	1047823-1048222	399	1047878-1048277	0	-1	-1	0	0	0	0
3127	orf19.3538	2	W	2250	1049165-1051415	2250	1049219-1051469	0	6	9	3	0	0	0
593	orf19.3539	2	C	987	1051710-1052697	987	1051764-1052751	0	0	0	0	0	0	0
5493	orf19.3540	2	W	2349	1052900-1055249	2349	1052954-1055303	0	354	254	9	0	0	0
2097	orf19.3541	2	C	1311	1055374-1056685	1311	1055428-1056739	0	102	90	1	0	0	0
4545	orf19.3542	2	W	1320	1056992-1058312	1320	1057046-1058366	0	41	52	2	0	0	0
386	orf19.3543	2	C	345	1058349-1058694	345	1058403-1058748	0	-1	-1	0	0	0	0
2769	orf19.3544	2	W	1119	1058927-1060046	1119	1058981-1060100	0	-1	-1	0	0	0	0
5723	orf19.3545	2	W	3381	1060295-1063676	3381	1060349-1063730	0	55	60	11	0	0	0
5032	orf19.3546	2	W	1263	1063919-1065182	1263	1063973-1065236	0	89	137	7	0	0	0
5701	orf19.3547	2	C	2004	1065200-1067204	2004	1065254-1067258	0	2497	2591	41	0	0	1
5026	orf19.3548	2	W	672	1067436-1068108	672	1067489-1068161	0	38	30	1	0	0	0
3904	orf19.3548.1	2	W	198	1068959-1069157	198	1069012-1069210	0	26	11	0	0	0	0
3935	orf19.3549	2	W	948	1069529-1070477	948	1069585-1070533	0	0	0	0	0	1	2
1524	orf19.3550	2	C	1356	1070577-1071933	1356	1070633-1071989	0	110	131	14	0	0	1
3517	orf19.3551	2	W	378	1072134-1072512	378	1072191-1072569	0	66	65	1	0	0	0
2855	orf19.3552	2	C	3099	1072565-1075664	3099	1072622-1075721	0	482	328	19	0	1	2
5975	orf19.3553	2	C	984	1076078-1077062	984	1076138-1077122	0	56	25	2	0	0	0
4697	orf19.3554	2	C	1314	1077724-1079038	1314	1077784-1079098	0	525	766	5	0	0	0
1155	orf19.3555	2	W	2403	1083782-1086185	2406	1083843-1086249	3	70	74	8	1	0	0
236	orf19.3556	2	W	2847	1086642-1089489	2847	1086703-1089550	0	299	388	21	0	0	0
2999	orf19.3557	2	C	897	1089803-1090700	897	1089866-1090763	0	49	36	3	0	0	0
2135	orf19.3558	2	C	642	1090750-1091392	642	1090813-1091455	0	-1	-1	0	0	0	0
4749	orf19.3559	2	C	456	1091767-1092223	456	1091830-1092286	0	3	2	-1	0	0	0
5043	orf19.3561	2	W	1971	1093498-1095469	1971	1093561-1095532	0	81	54	15	0	0	0
282	orf19.3563	2	C	1503	1095629-1097132	1503	1095692-1097195	0	-1	-1	0	0	0	0
1156	orf19.3564	2	C	1011	1097913-1098924	1011	1097976-1098987	0	-1	-1	0	0	0	0
2016	orf19.3565	2	C	861	1099441-1100302	861	1099504-1100365	0	-1	-1	0	0	0	0
3497	orf19.3567	2	C	1461	1100516-1101977	1461	1100579-1102040	0	-1	-1	0	0	0	0
4364	orf19.3568	2	C	1554	1102535-1104089	1557	1102598-1104155	3	163	136	15	1	0	0
5283	orf19.3569	2	W	1119	1106586-1107705	1119	1106650-1107769	0	16	22	2	0	1	1
4995	orf19.3571	2	C	417	1107980-1108397	417	1108044-1108461	0	-1	-1	0	0	0	1
5673	orf19.3572	2	W	1293	1108644-1109937	1296	1108709-1110005	3	-1	-1	0	1	0	0
1977	orf19.3572.3	2	W	339	1110418-1110472,1110954-1111239	339	1110486-1110540,1111022-1111307	0	-1	-1	0	0	0	0
2504	orf19.3573	2	W	3474	1112816-1116290	3474	1112884-1116358	0	2	0	0	0	0	0
3222	orf19.3574	2	C	432	1116629-1117061	432	1116697-1117129	0	-1	-1	0	0	0	0
863	orf19.3575	2	W	1515	1118636-1120151	1515	1118704-1120219	0	-1	-1	0	0	0	0
6158	orf19.3577	2	W	921	1120508-1121429	921	1120576-1121497	0	41	52	1	0	0	0
1645	orf19.3577.1	2	C	255	1121576-1121831	255	1121644-1121899	0	-1	-1	0	0	0	0
605	orf19.3578	2	W	447	1122004-1122451	447	1122072-1122519	0	-1	-1	0	0	0	0
4275	orf19.3579	2	W	702	1122672-1123374	702	1122740-1123442	0	-1	-1	0	0	0	0
3153	orf19.3581	2	C	1308	1123501-1124809	1308	1123569-1124877	0	-1	-1	0	0	0	0
3617	orf19.3582	2	W	741	1125229-1125279,1125338-1126029	741	1125297-1125347,1125406-1126097	0	-1	-1	0	0	0	0
2137	orf19.3583	2	C	1158	1126104-1127262	1158	1126172-1127330	0	-1	-1	0	0	0	0
2817	orf19.6866	2	C	1041	1127564-1128605	1041	1127631-1128672	0	118	98	-1	0	0	1
847	orf19.6867	2	W	390	1128971-1129361	390	1129039-1129429	0	-1	-1	0	0	0	0
1328	orf19.6868	2	W	1017	1129716-1130733	1017	1129784-1130801	0	-1	-1	0	0	0	0
4826	orf19.6869	2	C	1050	1130844-1131894	1050	1130913-1131963	0	130	133	8	0	0	0
4216	orf19.6871	2	W	4059	1134981-1139040	4059	1135050-1139109	0	63	35	4	0	0	0
1542	orf19.6872	2	C	921	1139219-1140140	921	1139288-1140209	0	3	5	0	0	0	0
5682	orf19.6873	2	C	621	1141665-1142286	621	1141733-1142354	0	3	13	0	0	0	0
2390	orf19.6873.1	2	W	213	1143191-1143404	213	1143259-1143472	0	-1	-1	0	0	0	0
3638	orf19.6874	2	W	1824	1149991-1151815	1824	1150058-1151882	0	142	128	2	0	0	0
2481	orf19.6875	2	W	2835	1152564-1155399	2835	1152631-1155466	0	-1	-1	0	0	0	0
4380	orf19.6877	2	W	2952	1157006-1159958	2952	1157073-1160025	0	62	132	5	0	0	0
5429	orf19.6879	2	C	801	1160164-1160965	801	1160231-1161032	0	-1	-1	0	0	0	0
1701	orf19.6880	2	W	2670	1161297-1163967	2670	1161364-1164034	0	-1	-1	0	0	0	0
2947	orf19.6881	2	C	648	1164054-1164702	648	1164121-1164769	0	-1	-1	0	0	0	0
2806	orf19.6882	2	W	1512	1165394-1166906	1512	1165461-1166973	0	-1	-1	0	0	0	0
4925	orf19.6882.1	2	C	69	1167425-1167494	69	1167492-1167561	0	-1	-1	-1	0	0	0
405	orf19.6883	2	C	1293	1168440-1169733	1293	1168507-1169800	0	423	383	6	0	0	0
5009	orf19.6884	2	C	1458	1170294-1171752	1458	1170362-1171820	0	60	69	4	0	0	0
4553	orf19.6885	2	W	1545	1172487-1174032	1545	1172556-1174101	0	23	17	2	0	0	0
1684	orf19.6886	2	W	1251	1174539-1175790	1251	1174608-1175859	0	339	323	6	0	0	0
2495	orf19.6887	2	C	333	1175975-1176308	333	1176044-1176377	0	41	29	0	0	0	0
354	orf19.6888	2	W	1329	1178220-1178286,1178396-1179659	1329	1178288-1178354,1178464-1179727	0	9	7	4	0	0	0
5144	orf19.6889	2	C	1341	1180406-1181747	1341	1180474-1181815	0	66	70	5	0	0	0
3121	orf19.6891	2	C	2619	1182460-1185079	2619	1182533-1185152	0	453	389	-1	0	0	0
1747	orf19.6893	2	C	1362	1185741-1187103	1362	1185814-1187176	0	254	222	9	0	0	0
1944	orf19.5204	2	W	1638	1189206-1190844	1635	1189278-1190913	3	19	44	11	1	0	0
5113	orf19.5205	2	W	1446	1191678-1193124	1446	1191748-1193194	0	20	6	3	0	0	0
1204	orf19.5206	2	C	1530	1193157-1194687	1530	1193227-1194757	0	21	21	3	0	0	0
3232	orf19.5207	2	W	1281	1194871-1196152	1281	1194942-1196223	0	7	8	1	0	0	1
2332	orf19.5209	2	C	2316	1196144-1198460	2316	1196215-1198531	0	41	57	4	0	0	0
2549	orf19.5210	2	C	1734	1198812-1200546	1734	1198882-1200616	0	5	5	4	0	0	0
5291	orf19.5210.1	2	W	267	1204079-1204217,1204280-1204409	267	1204150-1204288,1204351-1204480	0	-1	-1	0	0	0	1
1379	orf19.5211	2	C	1302	1204437-1205739	1302	1204508-1205810	0	210	149	9	0	0	0
543	orf19.5212	2	W	1101	1206385-1206527,1206589-1207548	1101	1206456-1206598,1206660-1207619	0	2	0	5	0	0	0
5514	orf19.5213	2	W	2445	1208414-1210859	2445	1208484-1210929	0	102	94	19	0	0	0
4937	orf19.5213.1	2	C	282	1211124-1211406	282	1211194-1211476	0	203	203	0	0	0	0
5278	orf19.5213.2	2	W	186	1211779-1211965	186	1211848-1212034	0	437	737	1	0	0	1
5404	orf19.5214	2	C	2097	1212192-1214289	2097	1212261-1214358	0	47	57	5	0	0	0
4205	orf19.5215	2	C	1062	1214575-1215637	1062	1214643-1215705	0	2	5	5	0	0	0
3303	orf19.5216	2	C	897	1216001-1216898	897	1216069-1216966	0	69	79	5	0	0	0
1129	orf19.5217	2	C	897	1217620-1218517	897	1217689-1218586	0	5	20	2	0	0	0
4603	orf19.4122	2	C	981	1219039-1220020	981	1219107-1220088	0	17	9	2	0	0	1
5275	orf19.4121	2	C	1155	1221341-1222496	1155	1221409-1222564	0	0	1	2	0	0	0
5784	orf19.4120	2	W	1479	1223262-1224741	1479	1223332-1224811	0	83	104	11	0	0	1
5748	orf19.4119	2	W	5571	1225326-1230897	5571	1225396-1230967	0	33	39	19	0	0	0
3169	orf19.4118	2	W	1827	1232726-1234553	1827	1232794-1234621	0	637	587	8	0	0	0
4018	orf19.4117	2	W	1434	1234795-1236229	1434	1234863-1236297	0	82	55	8	0	0	0
4913	orf19.4116	2	C	1272	1236240-1237512	1272	1236308-1237580	0	21	14	4	0	0	0
399	orf19.4115	2	C	333	1238425-1238758	333	1238493-1238826	0	0	0	1	0	0	0
1219	orf19.4114	2	W	2154	1239021-1241175	2154	1239089-1241243	0	23	6	8	0	0	0
5131	orf19.4112	2	C	918	1241438-1242356	918	1241506-1242424	0	272	297	6	0	1	1
5619	orf19.4110	2	W	3129	1242540-1245669	3129	1242609-1245738	0	16	26	10	0	0	1
3985	orf19.4109	2	W	2268	1246038-1248306	2268	1246106-1248374	0	302	318	5	0	0	0
2969	orf19.4107	2	W	1206	1248617-1249823	1206	1248685-1249891	0	-1	-1	0	0	0	0
4091	orf19.4106	2	C	1047	1249828-1250875	1047	1249896-1250943	0	-1	-1	0	0	0	0
4693	orf19.4105	2	W	951	1251064-1252015	951	1251132-1252083	0	10	14	1	0	0	0
5824	orf19.4104	2	C	1605	1252039-1253644	1605	1252107-1253712	0	0	0	3	0	0	0
1261	orf19.4102	2	C	840	1253909-1254749	840	1253977-1254817	0	9	9	0	0	0	0
2158	orf19.4101	2	W	309	1255063-1255372	309	1255131-1255440	0	-1	-1	0	0	0	0
2588	orf19.4099	2	C	4314	1255607-1259921	4314	1255675-1259989	0	-1	-1	0	0	0	0
2941	orf19.5479	2	C	1149	1260521-1261670	1149	1260589-1261738	0	-1	-1	0	0	0	0
3903	orf19.5480	2	W	1710	1262866-1264576	1710	1262934-1264644	0	-1	-1	0	0	0	0
4876	orf19.5483	2	C	1965	1264684-1266649	1965	1264752-1266717	0	106	146	9	0	0	0
406	orf19.5484	2	C	1179	1266824-1268003	1179	1266892-1268071	0	-1	-1	0	0	0	0
6180	orf19.5485	2	C	960	1268242-1269202	960	1268310-1269270	0	7	11	1	0	0	0
2107	orf19.5486	2	W	2613	1269281-1271894	2613	1269349-1271962	0	10	17	2	0	0	0
696	orf19.5486.1	2	W	339	1272088-1272093,1272170-1272504	339	1272156-1272161,1272238-1272572	0	22	18	1	0	0	0
1417	orf19.5487	2	C	2187	1272596-1274783	2187	1272666-1274853	0	150	185	11	0	0	0
3074	orf19.5488	2	W	516	1275182-1275698	516	1275252-1275768	0	-1	-1	0	0	0	0
2386	orf19.5489	2	W	1197	1275922-1277119	597	1275992-1276589	600	9	10	4	3	0	0
300	orf19.5491	2	C	1188	1277115-1278303	1188	1277186-1278374	0	8	6	2	0	0	1
5019	orf19.5491.1	2	C	309	1278633-1278942	309	1278703-1279012	0	-1	-1	-1	0	0	0
3024	orf19.5492	2	W	453	1279718-1280171	453	1279788-1280241	0	-1	-1	0	0	0	0
1565	orf19.5493	2	C	645	1280629-1281274	645	1280699-1281344	0	451	488	1	0	0	1
3690	orf19.5495	2	W	3267	1285223-1288490	3267	1285291-1288558	0	-1	-1	0	0	0	1
3363	orf19.5496	2	C	1608	1288849-1290457	1608	1288917-1290525	0	-1	-1	0	0	0	0
4705	orf19.5498	2	W	2163	1295332-1297495	2163	1295401-1297564	0	-1	-1	0	0	0	0
1486	orf19.5499	2	C	1443	1297778-1299221	1443	1297847-1299290	0	1	0	5	0	0	0
667	orf19.5500	2	C	948	1299941-1300889	948	1300010-1300958	0	202	161	6	0	1	1
3435	orf19.17	2	C	585	1301205-1301790	585	1301277-1301862	0	6	20	4	0	0	0
3643	orf19.18	2	C	27	1303308-1303335	27	1303380-1303407	0	1867	2127	-1	0	0	0
1966	orf19.20	2	C	2553	1305549-1308102	2553	1305624-1308177	0	138	104	6	0	0	0
4439	orf19.21	2	C	588	1309706-1310294	588	1309781-1310369	0	-1	-1	0	0	1	1
3962	orf19.22	2	C	735	1310663-1311398	735	1310737-1311472	0	-1	-1	0	0	0	0
3059	orf19.23	2	W	1395	1314709-1316104	1395	1314782-1316177	0	62	65	5	0	0	0
4679	orf19.24	2	W	1362	1317108-1318470	1362	1317180-1318542	0	-1	-1	0	0	0	0
1075	orf19.25	2	W	972	1318682-1319654	972	1318754-1319726	0	-1	-1	0	0	0	0
212	orf19.26	2	W	1188	1319881-1321069	1188	1319953-1321141	0	-1	-1	0	0	0	0
2669	orf19.27	2	W	1245	1321752-1321815,1321878-1323060	1245	1321824-1321887,1321950-1323132	0	0	2	1	0	0	0
4360	orf19.28	2	C	906	1323101-1324007	906	1323173-1324079	0	-1	-1	0	0	0	0
3664	orf19.29	2	W	972	1324494-1325466	972	1324566-1325538	0	1	2	1	0	0	0
3818	orf19.30	2	C	3672	1325607-1329279	3672	1325679-1329351	0	27	47	4	0	0	0
3913	orf19.31	2	W	756	1330867-1331623	756	1330939-1331695	0	-1	-1	0	0	0	0
6083	orf19.33	2	C	306	1332527-1332833	306	1332599-1332905	0	-1	-1	0	0	0	0
317	orf19.34	2	C	1560	1334186-1335746	1560	1334258-1335818	0	3	6	3	0	0	0
401	orf19.35	2	W	2931	1341032-1343963	2937	1341094-1344031	6	233	321	15	2	0	0
730	orf19.35.1	2	C	144	1345191-1345335	243	1345154-1345397	99	1118	823	-1	1	0	0
[truncated: 4,205 more rows]

## Sheet: NOTES
	For "Allele_A_Exp" and "Allele_B_Exp" columns, an entry of "-1" means that there were no SNPs within 100nt upstream of the start codon and 100nt downstream of the stop codon.
	For "Allele_A_Exp" and "Allele_B_Exp" columns, an entry of "0" means that there were no reads mapping to the SNPs that exist within 100nt upstream of the start codon and 100nt downstream of the stop codon.
	For "#_of_SNPs" coumn, the two alleles were BLASTed against each other, and an entry of "-1" means that the BLAST output was invalid.
