# Supplementary material for: Assembly of a phased diploid Candida albicans genome facilitates allele-specific measurements and provides a simple model for repeat and indel structure
Source: Genome Biol. 2013 Sep 11;14(9):R97. doi: 10.1186/gb-2013-14-9-r97 (PMC4054093; doi:10.1186/gb-2013-14-9-r97)
Supplement: Additional file 3 — Phased FASTA file (SNPs only). [file gb-2013-14-9-r97-S3.zip]

Archive with 1 entries (1 files):
- 7929216011010089_add3.bz2
